# Supplementary material for: Genetic factors define CPO and CLO subtypes of nonsyndromicorofacial cleft
Source: PLoS Genet. 2019 Oct 14;15(10):e1008357. doi: 10.1371/journal.pgen.1008357 (PMC6812857; doi:10.1371/journal.pgen.1008357)
Supplement: S1 Data — CHR: Chromosome; SNP: Physical position in Chromosome; BP: Physical position (base-pair); A1: Minor allele name (based on whole sample); TEST: Type of test; OR: Estimated odds ratio (for A1, i.e. A2 is reference); SE: Standard error; L95: Lower bound of 95% confidence interval for odds ratio; U95: Upper bound of 95% confidence interval for odds ratio; STAT: Coefficient t-statistic; P: Asymptotic p-value for t-statistic. (XLSX) [file pgen.1008357.s001.xlsx]

## Sheet: CPO
CHR	SNP	BP	A1	TEST	OR	SE	L95	U95	STAT	P
1	1:7261128	7261128	A	ADD	1.474	0.09837	1.216	1.788	3.947	7.91e-05
1	1:7266529	7266529	A	ADD	1.485	0.09842	1.224	1.8	4.015	5.95e-05
1	1:7274617	7274617	G	ADD	1.482	0.09608	1.227	1.789	4.092	4.29e-05
1	1:9069001	9069001	G	ADD	1.227	0.0522	1.107	1.359	3.914	9.06e-05
1	1:19797098	19797098	C	ADD	2.113	0.1872	1.464	3.05	3.996	6.44e-05
1	1:19802699	19802699	C	ADD	1.671	0.1152	1.333	2.094	4.455	8.39e-06
1	1:19818413	19818413	A	ADD	1.313	0.0688	1.147	1.502	3.956	7.61e-05
1	1:19818498	19818498	A	ADD	1.343	0.06796	1.176	1.535	4.343	1.4e-05
1	1:19818508	19818508	A	ADD	1.337	0.06788	1.171	1.527	4.28	1.87e-05
1	1:19851831	19851831	CT	ADD	1.23	0.05271	1.11	1.364	3.931	8.44e-05
1	1:19862329	19862329	A	ADD	1.247	0.0535	1.122	1.384	4.12	3.8e-05
1	1:22622882	22622882	C	ADD	1.255	0.05262	1.132	1.391	4.313	1.61e-05
1	1:22623000	22623000	A	ADD	1.261	0.05261	1.138	1.398	4.412	1.03e-05
1	1:22623248	22623248	A	ADD	1.261	0.05261	1.138	1.398	4.412	1.03e-05
1	1:22623380	22623380	C	ADD	1.261	0.05261	1.138	1.398	4.412	1.03e-05
1	1:22623641	22623641	C	ADD	1.261	0.05261	1.138	1.398	4.412	1.03e-05
1	1:22623651	22623651	G	ADD	1.261	0.05261	1.138	1.398	4.412	1.03e-05
1	1:22624466	22624466	AT	ADD	1.26	0.05258	1.137	1.397	4.395	1.11e-05
1	1:22625403	22625403	C	ADD	1.241	0.05253	1.12	1.376	4.11	3.96e-05
1	1:22626271	22626271	C	ADD	1.241	0.05253	1.12	1.376	4.11	3.96e-05
1	1:22628172	22628172	T	ADD	1.241	0.05253	1.12	1.376	4.11	3.96e-05
1	1:22628207	22628207	A	ADD	1.241	0.05253	1.12	1.376	4.11	3.96e-05
1	1:22628954	22628954	T	ADD	1.241	0.05253	1.12	1.376	4.11	3.96e-05
1	1:22629038	22629038	TAGAG	ADD	1.241	0.05253	1.12	1.376	4.11	3.96e-05
1	1:22629121	22629121	T	ADD	1.241	0.05253	1.12	1.376	4.11	3.96e-05
1	1:22629188	22629188	A	ADD	1.241	0.05253	1.12	1.376	4.11	3.96e-05
1	1:22629355	22629355	G	ADD	1.241	0.05253	1.12	1.376	4.11	3.96e-05
1	1:22632310	22632310	T	ADD	1.24	0.05251	1.118	1.374	4.092	4.27e-05
1	1:22632515	22632515	A	ADD	1.24	0.05251	1.118	1.374	4.092	4.27e-05
1	1:22636103	22636103	C	ADD	1.241	0.05253	1.119	1.375	4.103	4.07e-05
1	1:23358070	23358070	CT	ADD	2.129	0.1871	1.475	3.072	4.039	5.36e-05
1	1:25211405	25211405	TTTTCC	ADD	1.291	0.05888	1.151	1.449	4.342	1.41e-05
1	1:32595823	32595823	A	ADD	1.345	0.07282	1.166	1.551	4.072	4.67e-05
1	1:32660313	32660313	A	ADD	1.504	0.09819	1.241	1.823	4.158	3.21e-05
1	1:32687342	32687342	A	ADD	1.966	0.1569	1.445	2.673	4.309	1.64e-05
1	1:32708704	32708704	TTTATTTATTTATTTATTTATTTA	ADD	0.7573	0.07126	0.6586	0.8708	-3.902	9.55e-05
1	1:32737828	32737828	GA	ADD	1.378	0.07987	1.178	1.611	4.01	6.07e-05
1	1:32793964	32793964	T	ADD	0.4974	0.1643	0.3605	0.6864	-4.251	2.13e-05
1	1:32885129	32885129	GT	ADD	1.249	0.05268	1.127	1.385	4.224	2.4e-05
1	1:32984907	32984907	A	ADD	2.381	0.2192	1.55	3.659	3.959	7.54e-05
1	1:32990052	32990052	T	ADD	2.255	0.2034	1.513	3.359	3.997	6.41e-05
1	1:39703318	39703318	G	ADD	1.995	0.168	1.435	2.773	4.111	3.94e-05
1	1:39705458	39705458	A	ADD	1.255	0.05379	1.129	1.395	4.223	2.41e-05
1	1:39967683	39967683	G	ADD	1.251	0.05215	1.13	1.386	4.3	1.71e-05
1	1:39975408	39975408	T	ADD	1.23	0.05255	1.11	1.364	3.947	7.93e-05
1	1:39976076	39976076	C	ADD	1.312	0.06469	1.156	1.489	4.196	2.71e-05
1	1:40001265	40001265	T	ADD	1.287	0.05573	1.154	1.435	4.524	6.07e-06
1	1:40039453	40039453	C	ADD	2.356	0.1879	1.63	3.405	4.562	5.07e-06
1	1:40047730	40047730	T	ADD	1.441	0.09317	1.2	1.729	3.917	8.95e-05
1	1:40070985	40070985	A	ADD	1.959	0.1658	1.415	2.711	4.054	5.03e-05
1	1:47816577	47816577	CA	ADD	1.246	0.05572	1.117	1.39	3.948	7.87e-05
1	1:48361045	48361045	T	ADD	1.84	0.142	1.393	2.431	4.295	1.75e-05
1	1:54669984	54669984	A	ADD	0.7932	0.05337	0.7144	0.8806	-4.342	1.41e-05
1	1:54681920	54681920	C	ADD	0.7943	0.05462	0.7137	0.8841	-4.216	2.49e-05
1	1:54683856	54683856	C	ADD	0.7979	0.05456	0.717	0.888	-4.137	3.52e-05
1	1:54689765	54689765	G	ADD	1.239	0.05392	1.115	1.377	3.974	7.06e-05
1	1:54689853	54689853	T	ADD	1.239	0.05392	1.115	1.377	3.974	7.06e-05
1	1:54689962	54689962	C	ADD	1.239	0.05392	1.115	1.377	3.974	7.06e-05
1	1:54690037	54690037	T	ADD	1.239	0.05392	1.115	1.377	3.974	7.06e-05
1	1:55009144	55009144	C	ADD	1.343	0.07581	1.158	1.558	3.891	9.97e-05
1	1:55009913	55009913	A	ADD	1.343	0.07581	1.158	1.558	3.891	9.97e-05
1	1:55491131	55491131	T	ADD	1.258	0.05133	1.138	1.391	4.474	7.67e-06
1	1:55492033	55492033	T	ADD	1.886	0.1393	1.436	2.479	4.557	5.2e-06
1	1:55492034	55492034	G	ADD	1.886	0.1393	1.436	2.479	4.557	5.2e-06
1	1:55496449	55496449	T	ADD	1.234	0.05142	1.116	1.365	4.093	4.25e-05
1	1:59767378	59767378	C	ADD	1.235	0.05404	1.11	1.372	3.899	9.67e-05
1	1:59787213	59787213	A	ADD	0.3634	0.2568	0.2197	0.6011	-3.942	8.08e-05
1	1:59827872	59827872	CCTCTT	ADD	1.244	0.05209	1.124	1.378	4.199	2.68e-05
1	1:59845742	59845742	T	ADD	1.868	0.1383	1.425	2.45	4.52	6.2e-06
1	1:59846569	59846569	G	ADD	1.728	0.1352	1.326	2.253	4.047	5.19e-05
1	1:59854650	59854650	T	ADD	1.26	0.052	1.138	1.395	4.446	8.73e-06
1	1:60156907	60156907	G	ADD	2.289	0.1896	1.578	3.319	4.366	1.26e-05
1	1:60435480	60435480	C	ADD	0.74	0.07722	0.636	0.8609	-3.9	9.62e-05
1	1:60435521	60435521	G	ADD	0.74	0.07722	0.636	0.8609	-3.9	9.62e-05
1	1:60504967	60504967	T	ADD	0.6222	0.121	0.4909	0.7888	-3.921	8.81e-05
1	1:60504996	60504996	A	ADD	0.6222	0.121	0.4909	0.7888	-3.921	8.81e-05
1	1:62377156	62377156	T	ADD	1.234	0.05267	1.113	1.368	3.985	6.74e-05
1	1:64734325	64734325	T	ADD	1.585	0.1184	1.257	1.999	3.893	9.9e-05
1	1:64826336	64826336	T	ADD	2.353	0.1892	1.624	3.409	4.524	6.06e-06
1	1:64828876	64828876	T	ADD	2.33	0.1909	1.603	3.387	4.431	9.38e-06
1	1:71552917	71552917	T	ADD	0.5321	0.1392	0.4051	0.699	-4.533	5.82e-06
1	1:71585312	71585312	AT	ADD	0.4981	0.1773	0.3519	0.7052	-3.93	8.51e-05
1	1:71591688	71591688	C	ADD	0.5122	0.1527	0.3797	0.6909	-4.381	1.18e-05
1	1:71649637	71649637	T	ADD	0.5455	0.1369	0.4171	0.7134	-4.426	9.62e-06
1	1:71883758	71883758	C	ADD	0.7549	0.072	0.6555	0.8693	-3.906	9.4e-05
1	1:71889768	71889768	G	ADD	0.5198	0.1521	0.3858	0.7003	-4.302	1.69e-05
1	1:71899893	71899893	T	ADD	0.7054	0.07815	0.6052	0.8222	-4.466	7.98e-06
1	1:71910992	71910992	A	ADD	0.8001	0.05372	0.7201	0.8889	-4.153	3.29e-05
1	1:74333503	74333503	A	ADD	1.365	0.07961	1.168	1.596	3.909	9.27e-05
1	1:74707554	74707554	C	ADD	1.588	0.1184	1.259	2.002	3.904	9.46e-05
1	1:81886332	81886332	G	ADD	1.259	0.05068	1.14	1.391	4.549	5.4e-06
1	1:89753684	89753684	C	ADD	0.5425	0.1502	0.4042	0.7282	-4.072	4.65e-05
1	1:89781462	89781462	C	ADD	0.3157	0.2887	0.1793	0.5559	-3.994	6.49e-05
1	1:89804931	89804931	C	ADD	0.6546	0.1059	0.5319	0.8056	-4.001	6.3e-05
1	1:89833225	89833225	C	ADD	0.3959	0.2259	0.2543	0.6164	-4.102	4.09e-05
1	1:89879178	89879178	T	ADD	0.5375	0.1395	0.4089	0.7066	-4.449	8.65e-06
1	1:89995600	89995600	C	ADD	0.463	0.179	0.326	0.6575	-4.302	1.69e-05
1	1:90006137	90006137	C	ADD	0.4441	0.1859	0.3085	0.6393	-4.367	1.26e-05
1	1:90663926	90663926	CT	ADD	0.778	0.05877	0.6933	0.873	-4.272	1.94e-05
1	1:90765310	90765310	C	ADD	0.2275	0.3664	0.111	0.4666	-4.04	5.34e-05
1	1:90779027	90779027	C	ADD	0.673	0.09743	0.556	0.8145	-4.065	4.8e-05
1	1:90780934	90780934	C	ADD	0.669	0.09485	0.5555	0.8057	-4.237	2.26e-05
1	1:90859027	90859027	G	ADD	0.4147	0.2217	0.2686	0.6404	-3.97	7.19e-05
1	1:100875628	100875628	C	ADD	1.461	0.09228	1.219	1.75	4.107	4.01e-05
1	1:100950433	100950433	T	ADD	1.435	0.09041	1.202	1.714	3.998	6.4e-05
1	1:105457704	105457704	GTA	ADD	1.321	0.06456	1.164	1.499	4.306	1.66e-05
1	1:105583699	105583699	C	ADD	1.724	0.1227	1.355	2.192	4.438	9.07e-06
1	1:105645749	105645749	G	ADD	0.5506	0.1495	0.4108	0.7381	-3.991	6.58e-05
1	1:105710054	105710054	T	ADD	0.5494	0.1465	0.4123	0.7321	-4.088	4.35e-05
1	1:105805424	105805424	T	ADD	0.5248	0.1638	0.3806	0.7235	-3.935	8.3e-05
1	1:110355842	110355842	T	ADD	0.6092	0.1251	0.4767	0.7784	-3.963	7.42e-05
1	1:110355843	110355843	C	ADD	0.6045	0.125	0.4732	0.7723	-4.028	5.63e-05
1	1:120045813	120045813	C	ADD	0.6965	0.09272	0.5808	0.8353	-3.901	9.6e-05
1	1:120050463	120050463	A	ADD	0.6936	0.09383	0.5771	0.8337	-3.899	9.67e-05
1	1:120051446	120051446	G	ADD	0.6982	0.09222	0.5827	0.8365	-3.896	9.78e-05
1	1:120057982	120057982	G	ADD	0.6975	0.09232	0.5821	0.8359	-3.902	9.55e-05
1	1:120059500	120059500	G	ADD	0.6975	0.09232	0.5821	0.8359	-3.902	9.55e-05
1	1:120061673	120061673	A	ADD	0.697	0.09232	0.5816	0.8353	-3.91	9.23e-05
1	1:120062643	120062643	G	ADD	0.697	0.09232	0.5816	0.8353	-3.91	9.23e-05
1	1:120063627	120063627	T	ADD	0.6961	0.09232	0.5808	0.8341	-3.925	8.68e-05
1	1:120063754	120063754	C	ADD	0.6961	0.09232	0.5808	0.8341	-3.925	8.68e-05
1	1:120064608	120064608	C	ADD	0.6961	0.09232	0.5808	0.8341	-3.925	8.68e-05
1	1:120064759	120064759	C	ADD	0.6961	0.09232	0.5808	0.8341	-3.925	8.68e-05
1	1:120064889	120064889	T	ADD	0.6954	0.09232	0.5803	0.8333	-3.935	8.31e-05
1	1:120065157	120065157	T	ADD	0.6954	0.09232	0.5803	0.8333	-3.935	8.31e-05
1	1:120065918	120065918	G	ADD	0.6912	0.09237	0.5767	0.8284	-3.998	6.38e-05
1	1:120066011	120066011	C	ADD	0.6912	0.09237	0.5767	0.8284	-3.998	6.38e-05
1	1:120066062	120066062	G	ADD	0.6912	0.09237	0.5767	0.8284	-3.998	6.38e-05
1	1:120066525	120066525	T	ADD	0.6952	0.09214	0.5804	0.8328	-3.945	7.98e-05
1	1:120066687	120066687	G	ADD	0.6985	0.09193	0.5833	0.8364	-3.903	9.5e-05
1	1:120081276	120081276	A	ADD	0.6983	0.09192	0.5831	0.8361	-3.907	9.34e-05
1	1:151358418	151358418	A	ADD	1.262	0.05384	1.135	1.402	4.316	1.59e-05
1	1:151365294	151365294	TA	ADD	1.276	0.05381	1.149	1.418	4.535	5.75e-06
1	1:151366494	151366494	C	ADD	0.7669	0.06558	0.6744	0.8721	-4.047	5.19e-05
1	1:151369248	151369248	GCTTT	ADD	0.7605	0.06657	0.6674	0.8664	-4.114	3.89e-05
1	1:151369315	151369315	TCTTC	ADD	0.7605	0.06657	0.6674	0.8664	-4.114	3.89e-05
1	1:151369369	151369369	C	ADD	0.7605	0.06657	0.6674	0.8664	-4.114	3.89e-05
1	1:151369475	151369475	A	ADD	0.7605	0.06657	0.6674	0.8664	-4.114	3.89e-05
1	1:151370259	151370259	T	ADD	0.7605	0.06657	0.6674	0.8664	-4.114	3.89e-05
1	1:151370941	151370941	T	ADD	0.7605	0.06657	0.6674	0.8664	-4.114	3.89e-05
1	1:151371305	151371305	T	ADD	1.273	0.05379	1.145	1.414	4.484	7.32e-06
1	1:151371690	151371690	T	ADD	0.7605	0.06657	0.6674	0.8664	-4.114	3.89e-05
1	1:151372047	151372047	T	ADD	1.273	0.05379	1.146	1.415	4.492	7.06e-06
1	1:151372138	151372138	A	ADD	0.7605	0.06657	0.6674	0.8664	-4.114	3.89e-05
1	1:151374152	151374152	G	ADD	1.273	0.05383	1.146	1.415	4.484	7.33e-06
1	1:151376067	151376067	G	ADD	1.271	0.05384	1.144	1.413	4.458	8.29e-06
1	1:151376075	151376075	C	ADD	1.271	0.05384	1.144	1.413	4.458	8.29e-06
1	1:151377407	151377407	C	ADD	1.271	0.05383	1.143	1.412	4.449	8.64e-06
1	1:151379250	151379250	A	ADD	0.762	0.06698	0.6682	0.8689	-4.058	4.94e-05
1	1:151381320	151381320	G	ADD	0.7645	0.06693	0.6705	0.8717	-4.012	6.03e-05
1	1:151381778	151381778	G	ADD	1.261	0.05363	1.135	1.401	4.321	1.55e-05
1	1:151381877	151381877	G	ADD	0.7645	0.06693	0.6705	0.8717	-4.012	6.03e-05
1	1:151382250	151382250	A	ADD	1.27	0.05384	1.143	1.412	4.445	8.78e-06
1	1:151382476	151382476	C	ADD	0.7642	0.06693	0.6702	0.8713	-4.018	5.88e-05
1	1:151385057	151385057	A	ADD	1.27	0.05384	1.143	1.412	4.445	8.78e-06
1	1:151385859	151385859	T	ADD	0.7608	0.06699	0.6672	0.8675	-4.081	4.48e-05
1	1:151387508	151387508	T	ADD	0.7614	0.06692	0.6678	0.8681	-4.073	4.64e-05
1	1:151387840	151387840	C	ADD	1.258	0.05384	1.132	1.398	4.269	1.97e-05
1	1:151387962	151387962	T	ADD	1.249	0.05362	1.124	1.387	4.142	3.45e-05
1	1:151389101	151389101	GT	ADD	0.7488	0.07171	0.6507	0.8619	-4.033	5.5e-05
1	1:151389541	151389541	C	ADD	0.767	0.06679	0.6728	0.8742	-3.972	7.11e-05
1	1:151389620	151389620	C	ADD	0.7673	0.06679	0.6731	0.8746	-3.967	7.29e-05
1	1:151389686	151389686	T	ADD	0.7674	0.06679	0.6733	0.8748	-3.963	7.4e-05
1	1:151390390	151390390	C	ADD	0.769	0.06677	0.6747	0.8766	-3.933	8.37e-05
1	1:151391283	151391283	T	ADD	1.249	0.05362	1.124	1.387	4.142	3.45e-05
1	1:151391627	151391627	G	ADD	1.249	0.05362	1.124	1.387	4.142	3.45e-05
1	1:151391950	151391950	T	ADD	0.7699	0.06675	0.6755	0.8775	-3.918	8.94e-05
1	1:151392597	151392597	A	ADD	0.7699	0.06675	0.6755	0.8775	-3.918	8.94e-05
1	1:151392944	151392944	T	ADD	0.7699	0.06675	0.6755	0.8775	-3.918	8.94e-05
1	1:151395217	151395217	A	ADD	0.7699	0.06675	0.6755	0.8775	-3.918	8.94e-05
1	1:151395782	151395782	C	ADD	0.7699	0.06675	0.6755	0.8775	-3.918	8.94e-05
1	1:151396037	151396037	C	ADD	0.7699	0.06675	0.6755	0.8775	-3.918	8.94e-05
1	1:151400942	151400942	C	ADD	0.7699	0.06675	0.6755	0.8775	-3.918	8.94e-05
1	1:151401045	151401045	A	ADD	1.254	0.05366	1.129	1.393	4.215	2.49e-05
1	1:151401600	151401600	T	ADD	0.7699	0.06675	0.6755	0.8775	-3.918	8.94e-05
1	1:151403380	151403380	CTTTAT	ADD	1.246	0.05365	1.122	1.384	4.101	4.11e-05
1	1:151403916	151403916	T	ADD	0.7699	0.06675	0.6755	0.8775	-3.918	8.94e-05
1	1:151405160	151405160	T	ADD	1.265	0.05386	1.138	1.405	4.357	1.32e-05
1	1:151407693	151407693	G	ADD	0.767	0.06679	0.6728	0.8742	-3.972	7.11e-05
1	1:151407974	151407974	CT	ADD	0.767	0.06679	0.6728	0.8742	-3.972	7.11e-05
1	1:151407979	151407979	A	ADD	1.265	0.05386	1.138	1.405	4.357	1.32e-05
1	1:151408119	151408119	T	ADD	0.767	0.06679	0.6728	0.8742	-3.972	7.11e-05
1	1:151408587	151408587	T	ADD	1.265	0.05386	1.138	1.405	4.357	1.32e-05
1	1:151411326	151411326	A	ADD	1.254	0.05365	1.129	1.393	4.222	2.42e-05
1	1:151412716	151412716	T	ADD	1.265	0.05386	1.138	1.405	4.357	1.32e-05
1	1:151413790	151413790	T	ADD	0.767	0.06679	0.6728	0.8742	-3.972	7.11e-05
1	1:151415012	151415012	G	ADD	1.254	0.05372	1.129	1.393	4.215	2.49e-05
1	1:151417202	151417202	C	ADD	0.7664	0.0668	0.6723	0.8736	-3.983	6.8e-05
1	1:151418090	151418090	T	ADD	0.7602	0.06651	0.6673	0.866	-4.123	3.75e-05
1	1:151418479	151418479	C	ADD	1.254	0.05372	1.129	1.393	4.215	2.49e-05
1	1:151418745	151418745	C	ADD	1.254	0.05372	1.129	1.393	4.215	2.49e-05
1	1:151421343	151421343	A	ADD	1.256	0.05372	1.13	1.395	4.242	2.22e-05
1	1:151422348	151422348	A	ADD	1.256	0.05372	1.13	1.395	4.242	2.22e-05
1	1:151422406	151422406	A	ADD	1.256	0.05372	1.13	1.395	4.242	2.22e-05
1	1:151422941	151422941	A	ADD	0.7699	0.06665	0.6756	0.8774	-3.923	8.75e-05
1	1:151424129	151424129	T	ADD	1.256	0.05372	1.13	1.395	4.242	2.22e-05
1	1:151424919	151424919	G	ADD	1.256	0.05372	1.13	1.395	4.242	2.22e-05
1	1:151429083	151429083	C	ADD	1.256	0.05372	1.13	1.395	4.242	2.22e-05
1	1:151431849	151431849	CG	ADD	1.247	0.05371	1.123	1.386	4.114	3.88e-05
1	1:151433133	151433133	C	ADD	1.256	0.05372	1.13	1.395	4.242	2.22e-05
1	1:151434800	151434800	G	ADD	1.255	0.05372	1.13	1.394	4.228	2.36e-05
1	1:151435159	151435159	G	ADD	0.77	0.06665	0.6757	0.8774	-3.922	8.8e-05
1	1:151438872	151438872	C	ADD	1.255	0.05372	1.13	1.394	4.228	2.36e-05
1	1:151440175	151440175	T	ADD	1.255	0.05372	1.13	1.394	4.228	2.36e-05
1	1:151442251	151442251	G	ADD	0.7688	0.06673	0.6746	0.8762	-3.94	8.15e-05
1	1:151443054	151443054	G	ADD	1.242	0.05337	1.119	1.379	4.069	4.73e-05
1	1:151443173	151443173	C	ADD	1.244	0.05351	1.12	1.382	4.085	4.4e-05
1	1:151443292	151443292	A	ADD	1.256	0.05354	1.131	1.395	4.254	2.1e-05
1	1:151444727	151444727	C	ADD	1.246	0.05334	1.122	1.383	4.116	3.86e-05
1	1:151447166	151447166	A	ADD	1.252	0.05357	1.127	1.391	4.198	2.7e-05
1	1:151448723	151448723	C	ADD	1.252	0.05356	1.127	1.39	4.19	2.79e-05
1	1:151461129	151461129	T	ADD	1.235	0.05377	1.112	1.373	3.931	8.45e-05
1	1:153194418	153194418	T	ADD	1.722	0.1264	1.344	2.206	4.3	1.71e-05
1	1:153255533	153255533	A	ADD	0.5942	0.1201	0.4696	0.7518	-4.336	1.45e-05
1	1:153271100	153271100	G	ADD	2.584	0.2095	1.714	3.897	4.531	5.87e-06
1	1:153272402	153272402	T	ADD	2.575	0.2098	1.707	3.885	4.51	6.5e-06
1	1:153320152	153320152	A	ADD	1.881	0.1405	1.428	2.478	4.499	6.84e-06
1	1:153324008	153324008	TTTTTG	ADD	1.84	0.1355	1.411	2.4	4.499	6.82e-06
1	1:154395839	154395839	T	ADD	0.8105	0.05382	0.7294	0.9007	-3.903	9.49e-05
1	1:154404336	154404336	C	ADD	1.235	0.05199	1.116	1.368	4.063	4.85e-05
1	1:156386787	156386787	C	ADD	0.8066	0.0538	0.7258	0.8963	-3.996	6.45e-05
1	1:156417692	156417692	CAAAAAAAAAAAAAAAAAAAAAAAAA	ADD	0.7681	0.06457	0.6768	0.8717	-4.086	4.39e-05
1	1:156435473	156435473	C	ADD	0.6001	0.1238	0.4708	0.7649	-4.124	3.72e-05
1	1:156536596	156536596	A	ADD	0.4512	0.2023	0.3035	0.6709	-3.933	8.39e-05
1	1:156542218	156542218	T	ADD	0.3986	0.2125	0.2628	0.6045	-4.329	1.5e-05
1	1:156543857	156543857	G	ADD	0.3986	0.2125	0.2628	0.6045	-4.329	1.5e-05
1	1:156544239	156544239	AG	ADD	0.3977	0.2125	0.2622	0.6031	-4.339	1.43e-05
1	1:156544670	156544670	T	ADD	0.3977	0.2125	0.2622	0.6031	-4.339	1.43e-05
1	1:156545333	156545333	A	ADD	0.3956	0.2124	0.2608	0.5998	-4.366	1.27e-05
1	1:156546268	156546268	CT	ADD	0.3956	0.2124	0.2608	0.5998	-4.366	1.27e-05
1	1:156547054	156547054	A	ADD	0.3958	0.2113	0.2616	0.5988	-4.387	1.15e-05
1	1:156548492	156548492	A	ADD	0.3958	0.2113	0.2616	0.5988	-4.387	1.15e-05
1	1:156548653	156548653	C	ADD	0.3958	0.2113	0.2616	0.5988	-4.387	1.15e-05
1	1:156548775	156548775	C	ADD	0.3931	0.2113	0.2598	0.5948	-4.419	9.92e-06
1	1:156548943	156548943	T	ADD	0.3931	0.2113	0.2598	0.5948	-4.419	9.92e-06
1	1:156549371	156549371	C	ADD	0.3931	0.2113	0.2598	0.5948	-4.419	9.92e-06
1	1:156549430	156549430	T	ADD	0.6433	0.1102	0.5184	0.7984	-4.003	6.24e-05
1	1:156549872	156549872	A	ADD	0.3931	0.2113	0.2598	0.5948	-4.419	9.92e-06
1	1:156550206	156550206	C	ADD	0.3931	0.2113	0.2598	0.5948	-4.419	9.92e-06
1	1:156550229	156550229	G	ADD	0.3931	0.2113	0.2598	0.5948	-4.419	9.92e-06
1	1:156550288	156550288	C	ADD	0.3931	0.2113	0.2598	0.5948	-4.419	9.92e-06
1	1:156550300	156550300	TTC	ADD	0.3931	0.2113	0.2598	0.5948	-4.419	9.92e-06
1	1:156550510	156550510	C	ADD	0.3931	0.2113	0.2598	0.5948	-4.419	9.92e-06
1	1:156550867	156550867	G	ADD	0.3941	0.2113	0.2604	0.5962	-4.407	1.05e-05
1	1:156550968	156550968	C	ADD	0.3941	0.2113	0.2604	0.5962	-4.407	1.05e-05
1	1:156551092	156551092	T	ADD	0.3941	0.2113	0.2604	0.5962	-4.407	1.05e-05
1	1:164205676	164205676	CT	ADD	1.458	0.08955	1.223	1.738	4.211	2.55e-05
1	1:164206815	164206815	G	ADD	1.23	0.05088	1.113	1.359	4.062	4.86e-05
1	1:164206816	164206816	G	ADD	1.223	0.05084	1.107	1.351	3.952	7.74e-05
1	1:164208781	164208781	C	ADD	1.23	0.05312	1.108	1.364	3.891	9.99e-05
1	1:164209359	164209359	G	ADD	1.229	0.05082	1.112	1.357	4.054	5.04e-05
1	1:165264492	165264492	G	ADD	0.8099	0.05321	0.7297	0.8989	-3.963	7.41e-05
1	1:165264856	165264856	A	ADD	0.8104	0.05325	0.73	0.8995	-3.949	7.86e-05
1	1:166459849	166459849	G	ADD	1.402	0.08504	1.186	1.656	3.969	7.21e-05
1	1:167200320	167200320	G	ADD	1.38	0.07723	1.186	1.605	4.17	3.05e-05
1	1:167281994	167281994	G	ADD	1.374	0.07725	1.181	1.598	4.11	3.96e-05
1	1:175430250	175430250	T	ADD	2.262	0.2095	1.5	3.411	3.897	9.74e-05
1	1:175440251	175440251	G	ADD	2.371	0.1988	1.606	3.501	4.343	1.41e-05
1	1:175460519	175460519	C	ADD	2.444	0.1971	1.661	3.597	4.533	5.82e-06
1	1:178635836	178635836	G	ADD	1.409	0.08026	1.204	1.649	4.274	1.92e-05
1	1:178637017	178637017	T	ADD	1.38	0.08185	1.176	1.621	3.939	8.17e-05
1	1:180914107	180914107	A	ADD	1.23	0.0522	1.111	1.363	3.972	7.14e-05
1	1:180915596	180915596	T	ADD	1.235	0.05225	1.115	1.368	4.04	5.34e-05
1	1:184618553	184618553	C	ADD	2.192	0.1947	1.497	3.211	4.033	5.52e-05
1	1:188477451	188477451	G	ADD	1.261	0.05348	1.135	1.4	4.33	1.49e-05
1	1:188563906	188563906	G	ADD	1.244	0.05203	1.123	1.377	4.194	2.74e-05
1	1:188564442	188564442	G	ADD	1.248	0.05207	1.127	1.382	4.251	2.13e-05
1	1:188565197	188565197	C	ADD	1.249	0.0521	1.128	1.383	4.27	1.96e-05
1	1:188565876	188565876	G	ADD	1.228	0.05208	1.109	1.36	3.95	7.8e-05
1	1:188578593	188578593	A	ADD	1.239	0.05212	1.119	1.372	4.115	3.88e-05
1	1:188579547	188579547	T	ADD	1.256	0.05209	1.134	1.391	4.374	1.22e-05
1	1:198976520	198976520	G	ADD	1.342	0.07209	1.165	1.545	4.078	4.55e-05
1	1:198983324	198983324	G	ADD	1.333	0.0726	1.156	1.536	3.956	7.64e-05
1	1:199191476	199191476	C	ADD	0.8149	0.05248	0.7352	0.9032	-3.901	9.58e-05
1	1:199196360	199196360	T	ADD	0.8024	0.05269	0.7237	0.8897	-4.179	2.93e-05
1	1:199204879	199204879	G	ADD	0.812	0.05275	0.7322	0.9004	-3.949	7.85e-05
1	1:199207924	199207924	C	ADD	0.7813	0.0557	0.7005	0.8715	-4.43	9.43e-06
1	1:199210956	199210956	C	ADD	0.8048	0.05291	0.7255	0.8927	-4.106	4.03e-05
1	1:199216639	199216639	C	ADD	0.8074	0.05309	0.7276	0.896	-4.029	5.6e-05
1	1:199221398	199221398	T	ADD	0.7826	0.056	0.7012	0.8734	-4.378	1.2e-05
1	1:199225453	199225453	A	ADD	0.7826	0.056	0.7012	0.8734	-4.378	1.2e-05
1	1:199225471	199225471	T	ADD	0.7826	0.056	0.7012	0.8734	-4.378	1.2e-05
1	1:199235916	199235916	G	ADD	0.8136	0.05279	0.7337	0.9023	-3.907	9.35e-05
1	1:200334540	200334540	C	ADD	0.7073	0.0816	0.6028	0.83	-4.243	2.2e-05
1	1:200366457	200366457	T	ADD	1.677	0.1261	1.31	2.147	4.099	4.16e-05
1	1:200403499	200403499	A	ADD	1.566	0.105	1.275	1.923	4.271	1.95e-05
1	1:200406545	200406545	C	ADD	0.8056	0.05291	0.7263	0.8937	-4.085	4.41e-05
1	1:200406928	200406928	T	ADD	1.536	0.1043	1.252	1.884	4.112	3.92e-05
1	1:200408026	200408026	GGAAA	ADD	1.515	0.1042	1.235	1.858	3.987	6.7e-05
1	1:202083171	202083171	G	ADD	1.567	0.103	1.28	1.918	4.359	1.31e-05
1	1:204615400	204615400	T	ADD	1.334	0.07324	1.156	1.54	3.937	8.24e-05
1	1:204617240	204617240	A	ADD	1.334	0.07325	1.155	1.539	3.93	8.51e-05
1	1:204621178	204621178	G	ADD	1.409	0.08276	1.198	1.657	4.143	3.43e-05
1	1:204621247	204621247	A	ADD	1.402	0.08287	1.191	1.649	4.074	4.63e-05
1	1:204621329	204621329	A	ADD	1.402	0.08287	1.191	1.649	4.074	4.63e-05
1	1:204622214	204622214	C	ADD	1.404	0.08287	1.193	1.651	4.092	4.28e-05
1	1:209864307	209864307	C	ADD	2.489	0.203	1.672	3.705	4.492	7.07e-06
1	1:209933660	209933660	C	ADD	1.294	0.05851	1.154	1.451	4.408	1.05e-05
1	1:209936914	209936914	T	ADD	0.7976	0.05703	0.7132	0.8919	-3.966	7.3e-05
1	1:209946027	209946027	A	ADD	1.343	0.05684	1.26	1.575	6.028	3.03e-07
1	1:209951602	209951602	A	ADD	1.414	0.05591	1.344	1.673	7.245	1.72e-09
1	1:209951723	209951723	T	ADD	1.384	0.05555	1.276	1.587	6.354	1.54e-08
1	1:209951830	209951830	G	ADD	1.402	0.05541	1.257	1.562	6.083	3.77e-09
1	1:209952266	209952266	A	ADD	1.379	0.0553	1.238	1.537	5.817	7.47e-09
1	1:209952865	209952865	G	ADD	0.7039	0.06758	0.625	0.8146	-4.994	1.82e-07
1	1:209953571	209953571	G	ADD	1.761	0.05238	1.589	1.951	10.8	1.74e-09
1	1:209955848	209955848	C	ADD	0.7019	0.06758	0.625	0.8146	-4.994	1.59e-07
1	1:209958350	209958350	AT	ADD	0.7032	0.06758	0.625	0.8146	-4.994	1.84e-07
1	1:209959168	209959168	T	ADD	1.311	0.05264	1.14	1.402	4.456	4.33e-07
1	1:209960922	209960922	C	ADD	0.7032	0.06763	0.6237	0.813	-5.022	1.84e-07
1	1:209964080	209964080	T	ADD	1.314	0.05263	1.142	1.403	4.477	3.49e-07
1	1:209965283	209965283	G	ADD	0.7236	0.05415	0.6683	0.8263	-5.483	4.52e-09
1	1:209965587	209965587	G	ADD	0.7236	0.05416	0.6667	0.8244	-5.526	4.52e-09
1	1:209966396	209966396	TA	ADD	0.615	0.07099	0.5524	0.7296	-6.4	9.49e-10
1	1:209966402	209966402	AAG	ADD	0.7157	0.05412	0.643	0.795	-6.199	1.22e-09
1	1:209966629	209966629	A	ADD	1.314	0.05263	1.142	1.403	4.477	3.49e-07
1	1:209967380	209967380	C	ADD	0.7236	0.05433	0.6541	0.8094	-5.853	4.52e-09
1	1:209967651	209967651	C	ADD	0.6622	0.07476	0.5747	0.7703	-5.45	5.21e-08
1	1:209968319	209968319	C	ADD	0.7236	0.05433	0.6541	0.8094	-5.853	4.52e-09
1	1:209968684	209968684	C	ADD	0.7236	0.05433	0.6541	0.8094	-5.853	4.52e-09
1	1:209970610	209970610	G	ADD	0.7236	0.05433	0.6541	0.8094	-5.853	4.52e-09
1	1:209971485	209971485	G	ADD	0.7013	0.06759	0.6233	0.8124	-5.033	1.47e-07
1	1:209971514	209971514	GAATGAAGAAGTTT	ADD	0.7276	0.05433	0.6541	0.8094	-5.853	4.52e-09
1	1:209971528	209971528	GA	ADD	0.7232	0.05433	0.6541	0.8094	-5.853	4.19e-09
1	1:209971628	209971628	C	ADD	0.7232	0.05433	0.6541	0.8094	-5.853	4.19e-09
1	1:209971640	209971640	G	ADD	0.7232	0.05433	0.6541	0.8094	-5.853	4.19e-09
1	1:209971655	209971655	A	ADD	0.7232	0.05433	0.6541	0.8094	-5.853	4.19e-09
1	1:209972075	209972075	A	ADD	0.7232	0.05434	0.6538	0.809	-5.861	4.19e-09
1	1:209972198	209972198	A	ADD	1.313	0.05262	1.164	1.431	4.85	3.75e-07
1	1:209973549	209973549	G	ADD	0.7232	0.05434	0.6538	0.809	-5.861	4.19e-09
1	1:209973922	209973922	T	ADD	0.7214	0.05434	0.6538	0.809	-5.861	3.25e-09
1	1:209975386	209975386	G	ADD	0.6981	0.06759	0.623	0.812	-5.042	1.04e-07
1	1:209975392	209975392	C	ADD	1.333	0.05257	1.151	1.414	4.636	7.98e-08
1	1:209976215	209976215	G	ADD	0.7197	0.05434	0.6538	0.809	-5.861	2.52e-09
1	1:209976646	209976646	T	ADD	0.7197	0.05434	0.6538	0.809	-5.861	2.52e-09
1	1:209977226	209977226	A	ADD	0.7197	0.05435	0.6524	0.8073	-5.898	2.52e-09
1	1:209977844	209977844	T	ADD	1.333	0.05257	1.148	1.411	4.59	7.98e-08
1	1:209978098	209978098	T	ADD	1.333	0.05257	1.149	1.411	4.595	7.98e-08
1	1:209978472	209978472	G	ADD	0.7112	0.06759	0.623	0.812	-5.042	1.04e-07
1	1:209978777	209978777	T	ADD	0.7197	0.05435	0.6532	0.8083	-5.875	2.52e-09
1	1:209979014	209979014	G	ADD	0.716	0.05435	0.6532	0.8083	-5.875	1.46e-09
1	1:209979613	209979613	C	ADD	0.7192	0.05435	0.6532	0.8083	-5.875	2.34e-09
1	1:209979635	209979635	C	ADD	0.7192	0.05435	0.6532	0.8083	-5.875	2.34e-09
1	1:209979997	209979997	AGCTTCTTG	ADD	0.7266	0.05435	0.6532	0.8083	-5.875	2.34e-09
1	1:209980027	209980027	T	ADD	0.6981	0.06759	0.623	0.812	-5.042	1.04e-07
1	1:209980155	209980155	T	ADD	0.7192	0.05435	0.6532	0.8083	-5.875	2.34e-09
1	1:209980489	209980489	G	ADD	0.7192	0.05443	0.6531	0.8084	-5.868	2.34e-09
1	1:209980757	209980757	G	ADD	0.7192	0.05443	0.6531	0.8084	-5.868	2.34e-09
1	1:209982738	209982738	G	ADD	1.33	0.05249	1.149	1.411	4.603	1.02e-07
1	1:209983900	209983900	T	ADD	1.33	0.05249	1.149	1.411	4.603	1.02e-07
1	1:209983916	209983916	C	ADD	1.33	0.05249	1.149	1.411	4.603	1.02e-07
1	1:209984013	209984013	T	ADD	1.33	0.05249	1.149	1.411	4.603	1.02e-07
1	1:209984470	209984470	G	ADD	1.33	0.05249	1.149	1.411	4.603	1.02e-07
1	1:209984804	209984804	T	ADD	1.428	0.08346	1.213	1.682	4.272	1.94e-05
1	1:209984824	209984824	T	ADD	1.33	0.05249	1.149	1.411	4.603	1.02e-07
1	1:209985136	209985136	T	ADD	1.329	0.05248	1.15	1.412	4.616	1.09e-07
1	1:209985951	209985951	C	ADD	1.274	0.05249	1.149	1.412	4.612	1.09e-07
1	1:209985952	209985952	T	ADD	1.274	0.05249	1.149	1.412	4.612	1.09e-07
1	1:209986054	209986054	G	ADD	1.274	0.05249	1.149	1.412	4.612	1.09e-07
1	1:209986747	209986747	T	ADD	1.274	0.05249	1.149	1.412	4.612	1.09e-07
1	1:209987128	209987128	C	ADD	1.428	0.08346	1.213	1.682	4.272	1.94e-05
1	1:209987172	209987172	G	ADD	1.428	0.08346	1.213	1.682	4.272	1.94e-05
1	1:209987624	209987624	T	ADD	1.273	0.0525	1.149	1.411	4.6	1.47e-07
1	1:209987632	209987632	A	ADD	1.273	0.0525	1.149	1.411	4.6	1.47e-07
1	1:209987712	209987712	A	ADD	1.273	0.0525	1.149	1.411	4.6	1.47e-07
1	1:209987919	209987919	C	ADD	1.273	0.0525	1.149	1.411	4.6	1.47e-07
1	1:209988047	209988047	C	ADD	1.27	0.05251	1.146	1.408	4.553	5.28e-06
1	1:209988047	209988047	C	ADD	1.27	0.05251	1.146	1.408	4.553	5.28e-06
1	1:209988274	209988274	G	ADD	1.27	0.05251	1.146	1.408	4.553	5.28e-06
1	1:209988274	209988274	G	ADD	1.27	0.05251	1.146	1.408	4.553	5.28e-06
1	1:209988527	209988527	A	ADD	1.27	0.05251	1.146	1.408	4.553	5.28e-06
1	1:209988527	209988527	A	ADD	1.27	0.05251	1.146	1.408	4.553	5.28e-06
1	1:209988809	209988809	T	ADD	1.273	0.0525	1.149	1.411	4.6	1.47e-07
1	1:209988989	209988989	A	ADD	1.273	0.0525	1.149	1.411	4.6	1.47e-07
1	1:209989092	209989092	T	ADD	1.392	0.0525	1.148	1.411	4.593	8.64e-10
1	1:209989232	209989232	G	ADD	1.273	0.0525	1.149	1.411	4.6	1.47e-07
1	1:209989281	209989281	A	ADD	1.273	0.0525	1.149	1.411	4.6	1.47e-07
1	1:209989522	209989522	A	ADD	1.428	0.08346	1.213	1.682	4.272	1.94e-05
1	1:209989729	209989729	C	ADD	1.273	0.0525	1.149	1.411	4.6	1.47e-07
1	1:209990067	209990067	TGTGTGA	ADD	0.826	0.05748	0.738	0.9245	-3.326	4.08e-07
1	1:209990087	209990087	GTGTA	ADD	1.326	0.0525	1.149	1.411	4.6	1.39e-07
1	1:209990122	209990122	GTGTA	ADD	1.273	0.0525	1.149	1.411	4.6	1.28e-07
1	1:209992127	209992127	G	ADD	1.248	0.05407	0.67	0.8281	-5.448	3.4e-05
1	1:209992501	209992501	A	ADD	1.344	0.05316	1.282	1.579	6.631	3.21e-08
1	1:209993366	209993366	A	ADD	0.7085	0.06642	0.6505	0.8439	-4.514	2.36e-07
1	1:209993366	209993366	A	ADD	1.301	0.06642	0.6505	0.8439	-4.514	9.15e-07
1	1:209994012	209994012	G	ADD	0.7136	0.06639	0.6526	0.8466	-4.468	5.62e-07
1	1:209994715	209994715	T	ADD	0.6859	0.06103	0.6358	0.8076	-5.461	1.18e-09
1	1:209995470	209995470	A	ADD	1.354	0.05306	1.282	1.579	6.643	1.42e-08
1	1:209996542	209996542	G	ADD	0.6831	0.06151	0.6128	0.7799	-6.002	9.35e-10
1	1:209997123	209997123	C	ADD	0.6914	0.06113	0.6261	0.7956	-5.7	2.15e-09
1	1:209997700	209997700	A	ADD	0.7156	0.0671	0.6435	0.8371	-4.609	6.59e-07
1	1:209998053	209998053	G	ADD	0.6883	0.0611	0.6247	0.7938	-5.739	1.38e-09
1	1:209998298	209998298	T	ADD	0.8375	0.05482	0.7522	0.9325	-3.235	9.66e-05
1	1:209998662	209998662	T	ADD	0.8375	0.05482	0.7522	0.9325	-3.235	9.66e-05
1	1:209999034	209999034	AAAGAAAG	ADD	0.7042	0.0611	0.6247	0.7938	-5.739	1.38e-09
1	1:209999051	209999051	T	ADD	0.6883	0.0611	0.6247	0.7938	-5.739	1.38e-09
1	1:209999135	209999135	C	ADD	0.7129	0.0671	0.6403	0.833	-4.683	5.09e-07
1	1:209999630	209999630	G	ADD	0.6893	0.06111	0.6248	0.7939	-5.736	1.62e-09
1	1:210000015	210000015	G	ADD	0.8375	0.05482	0.7522	0.9325	-3.235	9.66e-05
1	1:210000057	210000057	CT	ADD	0.6893	0.06108	0.625	0.794	-5.736	1.62e-09
1	1:210000148	210000148	C	ADD	0.6893	0.06108	0.625	0.794	-5.736	1.62e-09
1	1:210000175	210000175	AT	ADD	0.6893	0.06108	0.625	0.794	-5.736	1.62e-09
1	1:210000282	210000282	C	ADD	0.7142	0.06713	0.6402	0.8329	-4.683	5.87e-07
1	1:210000565	210000565	A	ADD	0.6998	0.0612	0.6207	0.789	-5.832	3.03e-09
1	1:210000585	210000585	C	ADD	0.6932	0.0612	0.6207	0.789	-5.832	3.03e-09
1	1:210000693	210000693	A	ADD	0.6893	0.06108	0.625	0.794	-5.736	1.62e-09
1	1:210001048	210001048	C	ADD	0.6893	0.06108	0.625	0.794	-5.736	1.62e-09
1	1:210001125	210001125	G	ADD	0.6893	0.06108	0.625	0.794	-5.736	1.62e-09
1	1:210001173	210001173	T	ADD	0.7369	0.06717	0.646	0.8405	-4.546	5.47e-06
1	1:210001173	210001173	T	ADD	0.7369	0.06717	0.646	0.8405	-4.546	5.47e-06
1	1:210001586	210001586	G	ADD	0.6893	0.06108	0.625	0.794	-5.736	1.62e-09
1	1:210001713	210001713	A	ADD	0.6893	0.06108	0.625	0.794	-5.736	1.62e-09
1	1:210001854	210001854	T	ADD	0.8368	0.05481	0.7515	0.9316	-3.252	9.66e-05
1	1:210001904	210001904	C	ADD	0.8368	0.05481	0.7515	0.9316	-3.252	9.66e-05
1	1:210002095	210002095	G	ADD	0.6893	0.06108	0.625	0.794	-5.736	1.62e-09
1	1:210002099	210002099	G	ADD	0.6893	0.06108	0.625	0.794	-5.736	1.62e-09
1	1:210002123	210002123	A	ADD	0.7117	0.0671	0.6444	0.8383	-4.588	3.82e-07
1	1:210002271	210002271	C	ADD	0.8368	0.05481	0.7515	0.9316	-3.252	9.17e-05
1	1:210002353	210002353	A	ADD	0.6893	0.06108	0.625	0.794	-5.736	1.62e-09
1	1:210002838	210002838	CT	ADD	0.7249	0.07536	0.6999	0.9405	-2.774	2.15e-06
1	1:210002994	210002994	AATTT	ADD	0.6893	0.06108	0.625	0.794	-5.736	1.62e-09
1	1:210003388	210003388	C	ADD	0.7221	0.06708	0.6475	0.8422	-4.521	1.34e-06
1	1:210003402	210003402	C	ADD	0.8368	0.05481	0.7515	0.9316	-3.252	9.17e-05
1	1:210004199	210004199	G	ADD	0.8368	0.05481	0.7515	0.9316	-3.252	9.17e-05
1	1:210004613	210004613	G	ADD	0.8368	0.05481	0.7515	0.9316	-3.252	9.17e-05
1	1:210004626	210004626	G	ADD	0.8368	0.05481	0.7515	0.9316	-3.252	9.17e-05
1	1:210004682	210004682	G	ADD	0.8368	0.05481	0.7515	0.9316	-3.252	9.17e-05
1	1:210004953	210004953	T	ADD	0.8368	0.05481	0.7515	0.9316	-3.252	9.17e-05
1	1:210005061	210005061	A	ADD	0.8368	0.05481	0.7515	0.9316	-3.252	9.17e-05
1	1:210005071	210005071	T	ADD	0.8368	0.05481	0.7515	0.9316	-3.252	9.17e-05
1	1:210005337	210005337	A	ADD	0.8368	0.05481	0.7515	0.9316	-3.252	7.56e-05
1	1:210005713	210005713	T	ADD	0.8368	0.05481	0.7515	0.9316	-3.252	9.17e-05
1	1:210006049	210006049	A	ADD	0.8368	0.05481	0.7515	0.9316	-3.252	9.17e-05
1	1:210006086	210006086	G	ADD	0.8368	0.05481	0.7515	0.9316	-3.252	9.17e-05
1	1:210006267	210006267	T	ADD	0.8368	0.05481	0.7515	0.9316	-3.252	9.17e-05
1	1:210006437	210006437	A	ADD	0.8368	0.05481	0.7515	0.9316	-3.252	9.17e-05
1	1:210006438	210006438	T	ADD	0.8368	0.05481	0.7515	0.9316	-3.252	9.17e-05
1	1:210006603	210006603	T	ADD	0.8368	0.05481	0.7515	0.9316	-3.252	9.17e-05
1	1:210006873	210006873	G	ADD	0.8368	0.05481	0.7515	0.9316	-3.252	9.17e-05
1	1:210006884	210006884	G	ADD	0.8368	0.05481	0.7515	0.9316	-3.252	9.17e-05
1	1:210007368	210007368	C	ADD	0.8368	0.05481	0.7515	0.9316	-3.252	9.17e-05
1	1:210007416	210007416	A	ADD	1.329	0.05312	0.6276	0.773	-6.808	1.06e-07
1	1:210007938	210007938	A	ADD	0.8368	0.05481	0.7515	0.9316	-3.252	9.17e-05
1	1:210008367	210008367	G	ADD	0.8368	0.05481	0.7515	0.9316	-3.252	9.17e-05
1	1:210008673	210008673	G	ADD	0.8368	0.05481	0.7515	0.9316	-3.252	9.17e-05
1	1:210008986	210008986	G	ADD	0.6886	0.07773	0.5913	0.8019	-4.801	5.57e-06
1	1:210009372	210009372	A	ADD	0.6893	0.06109	0.6244	0.7934	-5.749	1.62e-09
1	1:210009533	210009533	T	ADD	0.8368	0.05481	0.7515	0.9316	-3.252	9.17e-05
1	1:210009730	210009730	A	ADD	0.7384	0.06708	0.6475	0.8422	-4.521	6.16e-06
1	1:210009730	210009730	A	ADD	0.7384	0.06708	0.6475	0.8422	-4.521	6.16e-06
1	1:210009739	210009739	A	ADD	0.7384	0.06708	0.6475	0.8422	-4.521	6.16e-06
1	1:210009739	210009739	A	ADD	0.7384	0.06708	0.6475	0.8422	-4.521	6.16e-06
1	1:210014752	210014752	T	ADD	0.7261	0.06711	0.6495	0.8449	-4.471	2.08e-06
1	1:210020971	210020971	T	ADD	0.7255	0.06711	0.6493	0.8447	-4.476	1.95e-06
1	1:210022901	210022901	T	ADD	1.322	0.05296	1.287	1.585	6.731	1.91e-07
1	1:210027026	210027026	G	ADD	0.7538	0.06611	0.6472	0.8387	-4.622	2.16e-05
1	1:210030755	210030755	G	ADD	1.275	0.05243	1.143	1.404	4.514	5.6e-06
1	1:210031138	210031138	T	ADD	0.7866	0.0648	0.6927	0.8931	-3.705	9.27e-05
1	1:210031469	210031469	A	ADD	0.7808	0.06491	0.6876	0.8868	-3.811	9.27e-05
1	1:210042077	210042077	T	ADD	1.293	0.05245	1.151	1.413	4.634	1.6e-06
1	1:210046786	210046786	A	ADD	1.304	0.05257	1.153	1.417	4.673	7.02e-07
1	1:210048819	210048819	T	ADD	1.227	0.05236	1.107	1.36	3.91	9.25e-05
1	1:210049893	210049893	C	ADD	1.299	0.05288	1.145	1.409	4.521	1.05e-06
1	1:210049901	210049901	T	ADD	1.296	0.05288	1.146	1.41	4.533	1.31e-06
1	1:210050077	210050077	A	ADD	1.296	0.05287	1.143	1.406	4.488	1.31e-06
1	1:210050518	210050518	C	ADD	1.299	0.05287	1.143	1.406	4.483	1.08e-06
1	1:210051454	210051454	A	ADD	1.294	0.05284	1.127	1.386	4.221	1.61e-06
1	1:210051748	210051748	A	ADD	1.294	0.05287	1.138	1.399	4.397	1.56e-06
1	1:210054211	210054211	A	ADD	1.279	0.05282	1.15	1.414	4.604	4.49e-06
1	1:210054435	210054435	C	ADD	1.277	0.05281	1.15	1.415	4.614	5.14e-06
1	1:210054718	210054718	T	ADD	1.278	0.05281	1.15	1.415	4.614	4.84e-06
1	1:210056359	210056359	C	ADD	1.274	0.05285	1.14	1.402	4.439	6.52e-06
1	1:210056853	210056853	TA	ADD	1.288	0.05285	1.161	1.429	4.789	6.37e-06
1	1:210057532	210057532	C	ADD	1.247	0.05289	1.114	1.37	3.997	3.74e-05
1	1:210059050	210059050	C	ADD	0.7884	0.06398	0.6955	0.8937	-3.716	3.21e-05
1	1:210060799	210060799	T	ADD	0.7884	0.06398	0.6955	0.8937	-3.716	3.11e-05
1	1:210062364	210062364	A	ADD	0.7876	0.06406	0.6946	0.8929	-3.728	2.62e-05
1	1:210064615	210064615	G	ADD	1.256	0.06282	1.11	1.42	3.626	2.75e-05
1	1:210066145	210066145	A	ADD	0.7837	0.06439	0.6908	0.8891	-3.785	3.04e-05
1	1:210066624	210066624	A	ADD	0.7797	0.06822	0.6821	0.8913	-3.647	7.21e-05
1	1:210067388	210067388	C	ADD	1.261	0.05269	1.066	1.31	3.171	1.5e-05
1	1:210067628	210067628	T	ADD	0.7807	0.06444	0.6881	0.8858	-3.842	2.31e-05
1	1:210067972	210067972	A	ADD	0.7803	0.06444	0.6877	0.8853	-3.85	2.6e-05
1	1:210068012	210068012	T	ADD	1.256	0.06282	1.11	1.42	3.626	3.98e-05
1	1:210068117	210068117	G	ADD	0.7437	0.05359	0.6816	0.8409	-5.193	6.26e-08
1	1:210068510	210068510	G	ADD	1.262	0.063	1.116	1.428	3.698	1.27e-05
1	1:210068951	210068951	A	ADD	1.294	0.06254	1.145	1.463	4.121	3.77e-05
1	1:210068951	210068951	A	ADD	1.294	0.06254	1.145	1.463	4.121	3.77e-05
1	1:210069056	210069056	A	ADD	1.293	0.06244	1.144	1.462	4.117	3.84e-05
1	1:210069056	210069056	A	ADD	1.293	0.06244	1.144	1.462	4.117	3.84e-05
1	1:210071619	210071619	A	ADD	1.293	0.06244	1.144	1.462	4.117	3.84e-05
1	1:210071619	210071619	A	ADD	1.293	0.06244	1.144	1.462	4.117	3.84e-05
1	1:210076483	210076483	A	ADD	1.28	0.06208	1.134	1.446	3.982	6.82e-05
1	1:210076483	210076483	A	ADD	1.28	0.06208	1.134	1.446	3.982	6.82e-05
1	1:210076884	210076884	A	ADD	0.7471	0.05355	0.6878	0.8484	-5.03	9.92e-08
1	1:210076950	210076950	T	ADD	1.284	0.05279	1.13	1.39	4.277	3e-06
1	1:210077087	210077087	A	ADD	1.284	0.05279	1.13	1.39	4.277	3e-06
1	1:210077113	210077113	G	ADD	0.7459	0.05355	0.6878	0.8484	-5.03	8.44e-08
1	1:210077605	210077605	G	ADD	0.7459	0.05355	0.6878	0.8484	-5.03	8.44e-08
1	1:210077882	210077882	A	ADD	1.284	0.05279	1.13	1.39	4.277	3e-06
1	1:210078053	210078053	<CN0>	ADD	0.7481	0.05355	0.6878	0.8484	-5.03	1.14e-07
1	1:210081146	210081146	CTT	ADD	1.28	0.06208	1.134	1.446	3.982	6.82e-05
1	1:210081146	210081146	CTT	ADD	1.28	0.06208	1.134	1.446	3.982	6.82e-05
1	1:210082650	210082650	A	ADD	1.234	0.0519	1.115	1.366	4.056	5e-05
1	1:210086341	210086341	T	ADD	0.7559	0.05355	0.6881	0.8488	-5.021	3.05e-07
1	1:210086539	210086539	A	ADD	0.7559	0.05355	0.6881	0.8488	-5.021	3.05e-07
1	1:210086616	210086616	A	ADD	1.227	0.0526	1.107	1.36	3.892	9.93e-05
1	1:210087236	210087236	T	ADD	0.7607	0.05355	0.6881	0.8488	-5.021	6.07e-07
1	1:210092938	210092938	A	ADD	0.7552	0.05355	0.6881	0.8488	-5.021	3.29e-07
1	1:210092962	210092962	GC	ADD	0.7567	0.05355	0.6881	0.8488	-5.021	4e-07
1	1:210092986	210092986	C	ADD	0.7531	0.05355	0.6881	0.8488	-5.021	2.45e-07
1	1:210093031	210093031	A	ADD	1.289	0.05278	1.13	1.39	4.273	2.13e-06
1	1:210093087	210093087	G	ADD	0.7559	0.05355	0.6881	0.8488	-5.021	3.05e-07
1	1:210093097	210093097	G	ADD	0.758	0.05355	0.6881	0.8488	-5.021	4.18e-07
1	1:210093106	210093106	A	ADD	0.7886	0.06712	0.6914	0.8995	-3.538	1.05e-05
1	1:210093107	210093107	T	ADD	1.282	0.05278	1.13	1.39	4.273	3.39e-06
1	1:210093494	210093494	T	ADD	0.7559	0.05355	0.6881	0.8488	-5.021	3.05e-07
1	1:210093571	210093571	G	ADD	0.7559	0.05355	0.6881	0.8488	-5.021	3.05e-07
1	1:210093585	210093585	C	ADD	0.7559	0.05355	0.6881	0.8488	-5.021	3.05e-07
1	1:210094817	210094817	T	ADD	1.29	0.05278	1.13	1.39	4.273	1.97e-06
1	1:210094835	210094835	C	ADD	0.7559	0.05355	0.6881	0.8488	-5.021	3.05e-07
1	1:210095016	210095016	T	ADD	0.7559	0.05355	0.6881	0.8488	-5.021	3.05e-07
1	1:210095057	210095057	A	ADD	1.29	0.05278	1.13	1.39	4.273	1.97e-06
1	1:210095201	210095201	T	ADD	1.293	0.05278	1.13	1.39	4.273	1.61e-06
1	1:210095235	210095235	G	ADD	0.7559	0.05355	0.6881	0.8488	-5.021	3.05e-07
1	1:210095527	210095527	T	ADD	0.7559	0.05355	0.6881	0.8488	-5.021	3.05e-07
1	1:210095755	210095755	A	ADD	1.28	0.06209	1.133	1.446	3.978	6.96e-05
1	1:210095755	210095755	A	ADD	1.28	0.06209	1.133	1.446	3.978	6.96e-05
1	1:210095899	210095899	G	ADD	0.7574	0.05355	0.6881	0.8488	-5.021	3.64e-07
1	1:210096995	210096995	C	ADD	0.7423	0.05297	0.6766	0.8328	-5.414	3.16e-08
1	1:210099517	210099517	GTT	ADD	1.279	0.06209	1.133	1.445	3.966	7.3e-05
1	1:210099517	210099517	GTT	ADD	1.279	0.06209	1.133	1.445	3.966	7.3e-05
1	1:210099983	210099983	G	ADD	1.301	0.05285	1.121	1.38	4.128	8.35e-07
1	1:210100459	210100459	C	ADD	0.7587	0.05363	0.6891	0.8503	-4.983	4.4e-07
1	1:210102027	210102027	G	ADD	0.7587	0.05363	0.6891	0.8503	-4.983	4.4e-07
1	1:210104004	210104004	T	ADD	1.283	0.06204	1.136	1.449	4.021	5.79e-05
1	1:210104004	210104004	T	ADD	1.283	0.06204	1.136	1.449	4.021	5.79e-05
1	1:210104313	210104313	A	ADD	0.6242	0.1103	0.5029	0.7749	-4.272	1.94e-05
1	1:210104598	210104598	G	ADD	1.304	0.05286	1.12	1.378	4.101	6.76e-07
1	1:210104743	210104743	T	ADD	1.304	0.05286	1.12	1.378	4.101	6.76e-07
1	1:210105338	210105338	G	ADD	0.7582	0.05363	0.6891	0.8503	-4.983	4.13e-07
1	1:210105775	210105775	T	ADD	0.7582	0.05286	1.12	1.378	4.101	4.13e-07
1	1:210105775	210105775	T	ADD	1.31	0.05286	1.12	1.378	4.101	4.34e-07
1	1:210107020	210107020	A	ADD	1.31	0.05286	1.12	1.378	4.101	4.34e-07
1	1:210107230	210107230	G	ADD	0.7582	0.05363	0.6891	0.8503	-4.983	4.13e-07
1	1:210107289	210107289	T	ADD	1.308	0.05286	1.12	1.378	4.101	5.29e-07
1	1:210107579	210107579	C	ADD	0.7587	0.05363	0.6891	0.8503	-4.983	4.4e-07
1	1:210107828	210107828	C	ADD	1.282	0.06226	1.135	1.448	3.99	6.62e-05
1	1:210107828	210107828	C	ADD	1.282	0.06226	1.135	1.448	3.99	6.62e-05
1	1:210108196	210108196	T	ADD	1.306	0.05286	1.12	1.378	4.101	6.04e-07
1	1:210108207	210108207	T	ADD	0.7582	0.05363	0.6891	0.8503	-4.983	4.13e-07
1	1:210108350	210108350	C	ADD	0.7582	0.05363	0.6891	0.8503	-4.983	4.13e-07
1	1:210108473	210108473	G	ADD	0.7582	0.05363	0.6891	0.8503	-4.983	4.13e-07
1	1:210109286	210109286	A	ADD	0.7582	0.05363	0.6891	0.8503	-4.983	4.13e-07
1	1:210110529	210110529	A	ADD	0.7587	0.05363	0.6891	0.8503	-4.983	4.4e-07
1	1:210110537	210110537	C	ADD	0.7587	0.05363	0.6891	0.8503	-4.983	4.4e-07
1	1:210110913	210110913	A	ADD	1.243	0.0525	1.121	1.378	4.143	3.42e-05
1	1:210111493	210111493	T	ADD	1.282	0.06226	1.135	1.448	3.99	6.62e-05
1	1:210111493	210111493	T	ADD	1.282	0.06226	1.135	1.448	3.99	6.62e-05
1	1:210111733	210111733	A	ADD	0.7631	0.05363	0.6891	0.8503	-4.983	7.8e-07
1	1:210112077	210112077	A	ADD	1.307	0.05285	1.207	1.485	5.52	5.53e-07
1	1:210115714	210115714	G	ADD	1.293	0.05289	1.115	1.372	4.015	1.51e-06
1	1:210116719	210116719	A	ADD	1.285	0.06205	1.138	1.452	4.046	5.21e-05
1	1:210116719	210116719	A	ADD	1.285	0.06205	1.138	1.452	4.046	5.21e-05
1	1:210117326	210117326	GT	ADD	1.282	0.06212	1.135	1.448	3.997	6.42e-05
1	1:210117326	210117326	GT	ADD	1.282	0.06212	1.135	1.448	3.997	6.42e-05
1	1:210118047	210118047	G	ADD	1.273	0.06213	1.127	1.438	3.883	6.16e-06
1	1:210119391	210119391	G	ADD	0.7619	0.05364	0.6895	0.8508	-4.972	7.06e-07
1	1:210121141	210121141	C	ADD	0.763	0.05364	0.6895	0.8508	-4.972	8.02e-07
1	1:210122023	210122023	G	ADD	1.29	0.06222	1.142	1.457	4.094	4.25e-05
1	1:210122023	210122023	G	ADD	1.29	0.06222	1.142	1.457	4.094	4.25e-05
1	1:210122652	210122652	A	ADD	1.299	0.0528	1.131	1.391	4.287	1.01e-06
1	1:210123526	210123526	A	ADD	1.298	0.05277	1.13	1.39	4.281	1.08e-06
1	1:210123774	210123774	G	ADD	1.298	0.05277	1.13	1.39	4.281	1.08e-06
1	1:210124279	210124279	G	ADD	1.297	0.05277	1.13	1.39	4.281	1.15e-06
1	1:210124855	210124855	T	ADD	0.7581	0.05397	0.6781	0.8379	-5.238	4.48e-07
1	1:210124902	210124902	G	ADD	1.289	0.06223	1.141	1.456	4.077	4.57e-05
1	1:210124902	210124902	G	ADD	1.289	0.06223	1.141	1.456	4.077	4.57e-05
1	1:210127195	210127195	G	ADD	0.7604	0.05415	0.6803	0.8411	-5.155	5.93e-07
1	1:210128231	210128231	G	ADD	1.295	0.05277	1.13	1.39	4.281	1.31e-06
1	1:210129500	210129500	T	ADD	1.29	0.06223	1.142	1.457	4.088	4.35e-05
1	1:210129500	210129500	T	ADD	1.29	0.06223	1.142	1.457	4.088	4.35e-05
1	1:210130204	210130204	A	ADD	1.294	0.05279	1.129	1.389	4.264	1.39e-06
1	1:210131602	210131602	T	ADD	1.294	0.05279	1.128	1.387	4.234	1.37e-06
1	1:210132333	210132333	C	ADD	1.288	0.06224	1.14	1.455	4.065	4.79e-05
1	1:210132333	210132333	C	ADD	1.288	0.06224	1.14	1.455	4.065	4.79e-05
1	1:210132438	210132438	A	ADD	0.7604	0.05424	0.6788	0.8396	-5.183	5.93e-07
1	1:210134382	210134382	G	ADD	1.294	0.05279	1.128	1.387	4.234	1.37e-06
1	1:210134548	210134548	A	ADD	1.294	0.05279	1.128	1.387	4.234	1.37e-06
1	1:210134631	210134631	C	ADD	1.294	0.05279	1.128	1.387	4.234	1.37e-06
1	1:210135615	210135615	A	ADD	1.287	0.06143	1.141	1.452	4.11	3.96e-05
1	1:210136902	210136902	T	ADD	1.294	0.05279	1.128	1.387	4.234	1.37e-06
1	1:210141333	210141333	T	ADD	0.7608	0.05423	0.6793	0.8401	-5.172	6.6e-07
1	1:210142071	210142071	C	ADD	1.203	0.05838	1.073	1.349	3.168	2.44e-06
1	1:210142978	210142978	A	ADD	0.7584	0.05423	0.6793	0.8401	-5.172	4.58e-07
1	1:210143254	210143254	C	ADD	1.294	0.05279	1.128	1.387	4.234	1.37e-06
1	1:210143601	210143601	A	ADD	1.294	0.05279	1.128	1.387	4.234	1.37e-06
1	1:210147382	210147382	T	ADD	0.7561	0.05423	0.6793	0.8401	-5.172	3.45e-07
1	1:210147560	210147560	A	ADD	0.7561	0.05423	0.6793	0.8401	-5.172	3.45e-07
1	1:210147622	210147622	A	ADD	0.7561	0.05423	0.6793	0.8401	-5.172	3.45e-07
1	1:210147988	210147988	T	ADD	0.7551	0.05423	0.6793	0.8401	-5.172	3.03e-07
1	1:210148346	210148346	T	ADD	1.294	0.05279	1.128	1.387	4.234	1.37e-06
1	1:210148877	210148877	A	ADD	1.292	0.06142	1.146	1.458	4.177	2.96e-05
1	1:210148877	210148877	A	ADD	1.292	0.06142	1.146	1.458	4.177	2.96e-05
1	1:210149956	210149956	G	ADD	0.7533	0.05423	0.6793	0.8401	-5.172	2.42e-07
1	1:210149996	210149996	A	ADD	0.7528	0.05423	0.6793	0.8401	-5.172	2.27e-07
1	1:210150326	210150326	G	ADD	1.294	0.0528	1.13	1.39	4.28	1.37e-06
1	1:210150702	210150702	T	ADD	0.7551	0.05423	0.6793	0.8401	-5.172	2.98e-07
1	1:210151419	210151419	G	ADD	1.294	0.0528	1.13	1.39	4.28	1.37e-06
1	1:210152344	210152344	T	ADD	0.7475	0.05422	0.6795	0.8404	-5.167	1.15e-07
1	1:210152452	210152452	G	ADD	1.294	0.0528	1.13	1.39	4.28	1.37e-06
1	1:210152508	210152508	T	ADD	1.294	0.06138	1.147	1.459	4.194	2.74e-05
1	1:210152508	210152508	T	ADD	1.294	0.06138	1.147	1.459	4.194	2.74e-05
1	1:210152515	210152515	T	ADD	0.7463	0.05422	0.6795	0.8404	-5.167	9.81e-08
1	1:210154641	210154641	G	ADD	0.7455	0.05422	0.6795	0.8404	-5.167	8.93e-08
1	1:210155915	210155915	G	ADD	0.746	0.05422	0.6795	0.8404	-5.167	9.56e-08
1	1:210155923	210155923	C	ADD	0.7465	0.05422	0.6795	0.8404	-5.167	1.02e-07
1	1:210156022	210156022	C	ADD	1.294	0.0528	1.13	1.39	4.28	1.37e-06
1	1:210156647	210156647	T	ADD	0.747	0.05423	0.6793	0.8402	-5.172	1.1e-07
1	1:210159278	210159278	T	ADD	0.747	0.05423	0.6793	0.8402	-5.172	1.1e-07
1	1:210159746	210159746	T	ADD	0.747	0.05423	0.6793	0.8402	-5.172	1.1e-07
1	1:210160689	210160689	G	ADD	1.287	0.05282	1.131	1.391	4.291	2.26e-06
1	1:210161060	210161060	G	ADD	0.747	0.05424	0.6788	0.8396	-5.183	1.1e-07
1	1:210161061	210161061	C	ADD	0.747	0.05424	0.6788	0.8396	-5.183	1.1e-07
1	1:210163943	210163943	T	ADD	1.284	0.05282	1.131	1.391	4.291	2.95e-06
1	1:210164099	210164099	T	ADD	0.7493	0.05424	0.6788	0.8396	-5.183	1.47e-07
1	1:210167034	210167034	A	ADD	0.7458	0.05424	0.6813	0.8427	-5.115	9.48e-08
1	1:210167986	210167986	A	ADD	0.7478	0.05442	0.6694	0.8286	-5.415	1.24e-07
1	1:210169084	210169084	A	ADD	0.747	0.05447	0.6736	0.8339	-5.295	1.13e-07
1	1:210169658	210169658	G	ADD	0.7453	0.05447	0.6744	0.8349	-5.272	9.01e-08
1	1:210173470	210173470	G	ADD	0.7438	0.05451	0.6746	0.8353	-5.262	7.46e-08
1	1:210173529	210173529	A	ADD	0.7443	0.05451	0.6746	0.8353	-5.262	7.99e-08
1	1:210173559	210173559	A	ADD	0.7443	0.05451	0.6746	0.8353	-5.262	7.99e-08
1	1:210174099	210174099	G	ADD	0.7443	0.05451	0.6746	0.8353	-5.262	7.99e-08
1	1:210174417	210174417	G	ADD	1.289	0.05276	1.134	1.395	4.344	2.09e-06
1	1:210174923	210174923	T	ADD	0.744	0.05452	0.6751	0.8359	-5.247	7.79e-08
1	1:210174981	210174981	T	ADD	1.289	0.05276	1.129	1.389	4.262	2.09e-06
1	1:210176170	210176170	A	ADD	0.7431	0.07322	0.6438	0.8578	-4.055	5.01e-05
1	1:210176170	210176170	A	ADD	0.7431	0.07322	0.6438	0.8578	-4.055	5.01e-05
1	1:210176554	210176554	A	ADD	1.281	0.05273	1.126	1.385	4.218	3.54e-06
1	1:210176869	210176869	C	ADD	1.297	0.06187	1.149	1.464	4.2	2.67e-05
1	1:210176869	210176869	C	ADD	1.297	0.06187	1.149	1.464	4.2	2.67e-05
1	1:210176904	210176904	G	ADD	1.281	0.05273	1.126	1.385	4.218	3.54e-06
1	1:210176923	210176923	AT	ADD	1.283	0.05273	1.126	1.385	4.218	3.01e-06
1	1:210177234	210177234	G	ADD	1.281	0.05273	1.126	1.385	4.218	3.54e-06
1	1:210177281	210177281	T	ADD	0.749	0.05465	0.6723	0.8329	-5.306	1.8e-07
1	1:210177973	210177973	A	ADD	0.75	0.05465	0.6723	0.8329	-5.306	2.05e-07
1	1:210178685	210178685	C	ADD	1.296	0.06187	1.148	1.463	4.189	2.81e-05
1	1:210178685	210178685	C	ADD	1.296	0.06187	1.148	1.463	4.189	2.81e-05
1	1:210180988	210180988	A	ADD	1.281	0.05273	1.126	1.385	4.218	3.54e-06
1	1:210181612	210181612	T	ADD	0.7507	0.05465	0.6723	0.8329	-5.306	2.32e-07
1	1:210186038	210186038	C	ADD	1.28	0.05271	1.124	1.382	4.18	3.82e-06
1	1:210186548	210186548	T	ADD	1.296	0.06188	1.148	1.463	4.194	2.75e-05
1	1:210186548	210186548	T	ADD	1.296	0.06188	1.148	1.463	4.194	2.75e-05
1	1:210186715	210186715	A	ADD	1.296	0.06188	1.148	1.463	4.194	2.75e-05
1	1:210186715	210186715	A	ADD	1.296	0.06188	1.148	1.463	4.194	2.75e-05
1	1:210188353	210188353	A	ADD	1.28	0.05271	1.128	1.386	4.237	3.82e-06
1	1:210190104	210190104	T	ADD	1.281	0.05271	1.128	1.386	4.237	3.6e-06
1	1:210190242	210190242	T	ADD	0.7458	0.05463	0.672	0.8325	-5.315	1.25e-07
1	1:210190755	210190755	C	ADD	1.281	0.05271	1.128	1.386	4.237	3.6e-06
1	1:210191412	210191412	G	ADD	1.298	0.06187	1.15	1.465	4.215	2.5e-05
1	1:210191412	210191412	G	ADD	1.298	0.06187	1.15	1.465	4.215	2.5e-05
1	1:210191645	210191645	G	ADD	0.7456	0.05463	0.672	0.8325	-5.315	1.22e-07
1	1:210192249	210192249	A	ADD	0.7438	0.05463	0.672	0.8325	-5.315	9.69e-08
1	1:210194685	210194685	G	ADD	1.282	0.05271	1.128	1.386	4.237	3.39e-06
1	1:210195000	210195000	C	ADD	0.7429	0.05463	0.672	0.8325	-5.315	8.93e-08
1	1:210196010	210196010	A	ADD	1.282	0.05271	1.128	1.386	4.237	3.39e-06
1	1:210198888	210198888	G	ADD	0.7386	0.05463	0.672	0.8325	-5.315	5e-08
1	1:210199983	210199983	ACACACT	ADD	1.25	0.05271	1.128	1.386	4.237	2.27e-05
1	1:210199983	210199983	ACACACT	ADD	1.25	0.05271	1.128	1.386	4.237	2.27e-05
1	1:210200144	210200144	A	ADD	0.7386	0.05463	0.672	0.8325	-5.315	5e-08
1	1:210200207	210200207	A	ADD	1.299	0.06187	1.151	1.466	4.226	2.38e-05
1	1:210200207	210200207	A	ADD	1.299	0.06187	1.151	1.466	4.226	2.38e-05
1	1:210201065	210201065	G	ADD	0.7396	0.05463	0.672	0.8325	-5.315	5.75e-08
1	1:210201247	210201247	G	ADD	0.7401	0.05463	0.672	0.8325	-5.315	6.16e-08
1	1:210204005	210204005	C	ADD	0.7406	0.05464	0.6707	0.8309	-5.35	6.6e-08
1	1:210204596	210204596	G	ADD	0.7406	0.05464	0.6707	0.8309	-5.35	6.6e-08
1	1:210205055	210205055	G	ADD	1.281	0.05271	1.128	1.386	4.237	3.6e-06
1	1:210205999	210205999	T	ADD	0.7572	0.05436	0.6747	0.835	-5.277	4.27e-07
1	1:210206084	210206084	C	ADD	0.7399	0.05463	0.671	0.8313	-5.342	5.91e-08
1	1:210206353	210206353	G	ADD	0.7468	0.05463	0.671	0.8313	-5.342	1.46e-07
1	1:210207285	210207285	A	ADD	0.7428	0.07319	0.6435	0.8573	-4.063	4.85e-05
1	1:210207285	210207285	A	ADD	0.7428	0.07319	0.6435	0.8573	-4.063	4.85e-05
1	1:210208472	210208472	T	ADD	1.281	0.05271	1.128	1.386	4.237	3.6e-06
1	1:210208941	210208941	A	ADD	0.7484	0.05463	0.671	0.8313	-5.342	1.76e-07
1	1:210210260	210210260	A	ADD	1.299	0.06187	1.151	1.466	4.226	2.38e-05
1	1:210210260	210210260	A	ADD	1.299	0.06187	1.151	1.466	4.226	2.38e-05
1	1:210210874	210210874	GT	ADD	0.7434	0.05496	0.6764	0.839	-5.153	9.7e-08
1	1:210211853	210211853	G	ADD	1.298	0.06187	1.15	1.465	4.215	2.5e-05
1	1:210211853	210211853	G	ADD	1.298	0.06187	1.15	1.465	4.215	2.5e-05
1	1:210211912	210211912	A	ADD	0.7438	0.05464	0.6706	0.8308	-5.352	9.55e-08
1	1:210212880	210212880	C	ADD	1.28	0.05271	1.128	1.386	4.237	3.82e-06
1	1:210213769	210213769	A	ADD	0.7428	0.07319	0.6435	0.8573	-4.063	4.85e-05
1	1:210213769	210213769	A	ADD	0.7428	0.07319	0.6435	0.8573	-4.063	4.85e-05
1	1:210216946	210216946	C	ADD	0.7466	0.05465	0.6708	0.831	-5.347	8.32e-08
1	1:210218313	210218313	T	ADD	0.7466	0.05465	0.6708	0.831	-5.347	8.32e-08
1	1:210218407	210218407	T	ADD	0.7458	0.05466	0.6701	0.8302	-5.365	8.32e-08
1	1:210219471	210219471	C	ADD	0.7458	0.05466	0.6701	0.8302	-5.365	8.32e-08
1	1:210219767	210219767	ATTT	ADD	0.7445	0.05467	0.6688	0.8287	-5.398	8.32e-08
1	1:210219800	210219800	A	ADD	1.25	0.05271	1.128	1.386	4.237	2.27e-05
1	1:210219800	210219800	A	ADD	1.25	0.05271	1.128	1.386	4.237	2.27e-05
1	1:210220118	210220118	C	ADD	1.25	0.05271	1.128	1.386	4.237	2.27e-05
1	1:210220118	210220118	C	ADD	1.25	0.05271	1.128	1.386	4.237	2.27e-05
1	1:210221413	210221413	T	ADD	1.299	0.06186	1.151	1.467	4.23	2.34e-05
1	1:210221413	210221413	T	ADD	1.299	0.06186	1.151	1.467	4.23	2.34e-05
1	1:210222065	210222065	G	ADD	1.25	0.05271	1.128	1.386	4.237	2.27e-05
1	1:210222065	210222065	G	ADD	1.25	0.05271	1.128	1.386	4.237	2.27e-05
1	1:210222734	210222734	CTT	ADD	0.7587	0.1389	0.5779	0.9961	-1.988	2.22e-05
1	1:210222734	210222734	CTT	ADD	0.7587	0.1389	0.5779	0.9961	-1.988	2.22e-05
1	1:210223539	210223539	C	ADD	1.299	0.06186	1.151	1.467	4.23	2.34e-05
1	1:210223539	210223539	C	ADD	1.299	0.06186	1.151	1.467	4.23	2.34e-05
1	1:210223659	210223659	T	ADD	0.7461	0.05467	0.6703	0.8305	-5.358	1.29e-07
1	1:210224241	210224241	A	ADD	0.749	0.0547	0.6729	0.8338	-5.283	1.29e-07
1	1:210224526	210224526	T	ADD	0.75	0.07673	0.6453	0.8717	-3.75	2.14e-05
1	1:210224614	210224614	G	ADD	0.749	0.0547	0.6729	0.8338	-5.283	1.29e-07
1	1:210226819	210226819	T	ADD	0.747	0.05473	0.671	0.8316	-5.33	1.17e-07
1	1:210228131	210228131	C	ADD	0.747	0.05473	0.671	0.8316	-5.33	1.82e-07
1	1:210229086	210229086	A	ADD	0.747	0.05473	0.671	0.8316	-5.33	2.14e-07
1	1:210230182	210230182	ATTATTTATTTATTTATTTAT	ADD	1.299	0.06194	1.15	1.467	4.222	2.42e-05
1	1:210230182	210230182	ATTATTTATTTATTTATTTAT	ADD	1.299	0.06194	1.15	1.467	4.222	2.42e-05
1	1:210230443	210230443	A	ADD	1.253	0.0527	1.13	1.389	4.276	1.9e-05
1	1:210230443	210230443	A	ADD	1.253	0.0527	1.13	1.389	4.276	1.9e-05
1	1:210233743	210233743	G	ADD	0.7468	0.05472	0.6708	0.8313	-5.336	2.77e-07
1	1:210234236	210234236	C	ADD	0.7476	0.05473	0.6715	0.8322	-5.316	3.47e-07
1	1:210235308	210235308	G	ADD	1.251	0.05269	1.128	1.387	4.254	2.1e-05
1	1:210235308	210235308	G	ADD	1.251	0.05269	1.128	1.387	4.254	2.1e-05
1	1:210235747	210235747	AT	ADD	0.7442	0.07317	0.6447	0.8589	-4.039	5.38e-05
1	1:210235747	210235747	AT	ADD	0.7442	0.07317	0.6447	0.8589	-4.039	5.38e-05
1	1:210236222	210236222	C	ADD	1.304	0.06203	1.154	1.472	4.274	2.32e-05
1	1:210236222	210236222	C	ADD	1.304	0.06203	1.154	1.472	4.274	2.32e-05
1	1:210236366	210236366	GTT	ADD	0.7489	0.05263	0.6755	0.8303	-5.493	5.52e-06
1	1:210239210	210239210	T	ADD	0.7443	0.05468	0.6687	0.8285	-5.4	2.76e-07
1	1:210239520	210239520	T	ADD	1.25	0.05274	1.127	1.386	4.23	2.33e-05
1	1:210239520	210239520	T	ADD	1.25	0.05274	1.127	1.386	4.23	2.33e-05
1	1:210241597	210241597	T	ADD	1.251	0.05277	1.128	1.388	4.249	2.15e-05
1	1:210241597	210241597	T	ADD	1.251	0.05277	1.128	1.388	4.249	2.15e-05
1	1:210241616	210241616	T	ADD	0.745	0.05472	0.6692	0.8293	-5.38	1.62e-07
1	1:210241887	210241887	A	ADD	0.7468	0.05468	0.6709	0.8313	-5.339	1.42e-07
1	1:210241985	210241985	T	ADD	0.7468	0.05468	0.6709	0.8313	-5.339	1.42e-07
1	1:210242362	210242362	A	ADD	1.297	0.06214	1.148	1.465	4.182	3.12e-05
1	1:210242362	210242362	A	ADD	1.297	0.06214	1.148	1.465	4.182	3.12e-05
1	1:210243949	210243949	A	ADD	1.284	0.06239	1.137	1.451	4.012	6.02e-05
1	1:210243949	210243949	A	ADD	1.284	0.06239	1.137	1.451	4.012	6.02e-05
1	1:210243992	210243992	C	ADD	1.289	0.06264	1.14	1.458	4.055	5.01e-05
1	1:210243992	210243992	C	ADD	1.289	0.06264	1.14	1.458	4.055	5.01e-05
1	1:210244036	210244036	G	ADD	1.249	0.05277	1.127	1.386	4.22	2.44e-05
1	1:210244036	210244036	G	ADD	1.249	0.05277	1.127	1.386	4.22	2.44e-05
1	1:210244255	210244255	ATTTTTTTTT	ADD	0.7218	0.05318	0.6504	0.8011	-6.13	4.44e-07
1	1:210244319	210244319	C	ADD	0.7451	0.05467	0.6694	0.8294	-5.382	1.13e-07
1	1:210244351	210244351	G	ADD	1.252	0.0528	1.129	1.388	4.253	2.11e-05
1	1:210244351	210244351	G	ADD	1.252	0.0528	1.129	1.388	4.253	2.11e-05
1	1:210244688	210244688	G	ADD	1.251	0.0528	1.128	1.388	4.249	2.15e-05
1	1:210244688	210244688	G	ADD	1.251	0.0528	1.128	1.388	4.249	2.15e-05
1	1:210244865	210244865	C	ADD	1.248	0.0528	1.126	1.384	4.2	2.66e-05
1	1:210244865	210244865	C	ADD	1.248	0.0528	1.126	1.384	4.2	2.66e-05
1	1:210245116	210245116	A	ADD	0.7451	0.05467	0.6694	0.8294	-5.382	1.33e-07
1	1:210245167	210245167	G	ADD	1.248	0.0528	1.126	1.384	4.2	2.66e-05
1	1:210245167	210245167	G	ADD	1.248	0.0528	1.126	1.384	4.2	2.66e-05
1	1:210245708	210245708	T	ADD	0.7451	0.05467	0.6694	0.8294	-5.382	1.24e-07
1	1:210247222	210247222	C	ADD	1.248	0.0528	1.126	1.384	4.2	2.66e-05
1	1:210247222	210247222	C	ADD	1.248	0.0528	1.126	1.384	4.2	2.66e-05
1	1:210247277	210247277	C	ADD	0.7451	0.05467	0.6694	0.8294	-5.382	1.24e-07
1	1:210248548	210248548	T	ADD	1.254	0.05277	1.131	1.391	4.293	1.76e-05
1	1:210248548	210248548	T	ADD	1.254	0.05277	1.131	1.391	4.293	1.76e-05
1	1:210248687	210248687	GT	ADD	0.825	0.05315	0.7433	0.9155	-3.62	2.04e-07
1	1:210249486	210249486	G	ADD	0.7438	0.05465	0.6683	0.8279	-5.415	1.33e-07
1	1:210249847	210249847	A	ADD	1.256	0.05277	1.133	1.393	4.323	1.54e-05
1	1:210249847	210249847	A	ADD	1.256	0.05277	1.133	1.393	4.323	1.54e-05
1	1:210250732	210250732	T	ADD	0.7457	0.05461	0.67	0.8299	-5.374	1.33e-07
1	1:210250972	210250972	A	ADD	0.7457	0.05461	0.67	0.8299	-5.374	1.24e-07
1	1:210251587	210251587	A	ADD	0.7476	0.05458	0.6718	0.8321	-5.328	1.24e-07
1	1:210251603	210251603	C	ADD	1.255	0.05279	1.132	1.392	4.309	1.64e-05
1	1:210251603	210251603	C	ADD	1.255	0.05279	1.132	1.392	4.309	1.64e-05
1	1:210252635	210252635	G	ADD	1.278	0.06268	1.13	1.445	3.915	9.03e-05
1	1:210253508	210253508	C	ADD	1.256	0.05278	1.132	1.393	4.314	1.6e-05
1	1:210253508	210253508	C	ADD	1.256	0.05278	1.132	1.393	4.314	1.6e-05
1	1:210253684	210253684	T	ADD	1.256	0.05278	1.132	1.393	4.314	1.6e-05
1	1:210253684	210253684	T	ADD	1.256	0.05278	1.132	1.393	4.314	1.6e-05
1	1:210255104	210255104	G	ADD	1.255	0.05279	1.131	1.391	4.296	1.74e-05
1	1:210255104	210255104	G	ADD	1.255	0.05279	1.131	1.391	4.296	1.74e-05
1	1:210256401	210256401	T	ADD	0.7461	0.05459	0.6704	0.8304	-5.365	9.84e-08
1	1:210256723	210256723	T	ADD	0.7461	0.05459	0.6704	0.8304	-5.365	9.84e-08
1	1:210257338	210257338	T	ADD	0.7461	0.05459	0.6704	0.8304	-5.365	9.84e-08
1	1:210258140	210258140	A	ADD	0.7461	0.05459	0.6704	0.8304	-5.365	9.19e-08
1	1:210258581	210258581	T	ADD	0.7461	0.05459	0.6704	0.8304	-5.365	8.58e-08
1	1:210259974	210259974	T	ADD	1.247	0.05281	1.124	1.383	4.176	2.96e-05
1	1:210259974	210259974	T	ADD	1.247	0.05281	1.124	1.383	4.176	2.96e-05
1	1:210261544	210261544	G	ADD	1.247	0.05281	1.124	1.383	4.179	2.92e-05
1	1:210261544	210261544	G	ADD	1.247	0.05281	1.124	1.383	4.179	2.92e-05
1	1:210261609	210261609	A	ADD	0.7456	0.0546	0.67	0.8298	-5.376	1.49e-07
1	1:210261708	210261708	T	ADD	0.7545	0.0562	0.6758	0.8423	-5.013	1.88e-07
1	1:210261746	210261746	T	ADD	1.238	0.05271	1.116	1.372	4.045	5.22e-05
1	1:210261746	210261746	T	ADD	1.238	0.05271	1.116	1.372	4.045	5.22e-05
1	1:210266749	210266749	CATTCAGGATTT	ADD	1.25	0.05282	1.127	1.387	4.228	2.36e-05
1	1:210266749	210266749	CATTCAGGATTT	ADD	1.25	0.05282	1.127	1.387	4.228	2.36e-05
1	1:210272790	210272790	C	ADD	0.7575	0.05412	0.6813	0.8423	-5.131	2.72e-07
1	1:210275019	210275019	C	ADD	1.234	0.05273	1.113	1.368	3.984	6.78e-05
1	1:210275019	210275019	C	ADD	1.234	0.05273	1.113	1.368	3.984	6.78e-05
1	1:210280845	210280845	A	ADD	0.7237	0.07037	0.6304	0.8307	-4.596	2.36e-06
1	1:210281214	210281214	AT	ADD	1.234	0.05269	1.113	1.368	3.988	6.68e-05
1	1:210281214	210281214	AT	ADD	1.234	0.05269	1.113	1.368	3.988	6.68e-05
1	1:210281630	210281630	A	ADD	0.7575	0.05412	0.6813	0.8423	-5.131	2.72e-07
1	1:210285529	210285529	A	ADD	0.7575	0.05412	0.6813	0.8423	-5.131	2.33e-07
1	1:210286269	210286269	C	ADD	1.233	0.05264	1.112	1.367	3.981	6.88e-05
1	1:210286269	210286269	C	ADD	1.233	0.05264	1.112	1.367	3.981	6.88e-05
1	1:210286405	210286405	A	ADD	1.235	0.05262	1.114	1.369	4.004	6.23e-05
1	1:210286405	210286405	A	ADD	1.235	0.05262	1.114	1.369	4.004	6.23e-05
1	1:210286517	210286517	A	ADD	0.7575	0.05412	0.6813	0.8423	-5.131	2.49e-07
1	1:210288502	210288502	T	ADD	1.231	0.05262	1.111	1.365	3.956	7.61e-05
1	1:210288502	210288502	T	ADD	1.231	0.05262	1.111	1.365	3.956	7.61e-05
1	1:210289047	210289047	A	ADD	1.231	0.05262	1.111	1.365	3.956	7.61e-05
1	1:210289047	210289047	A	ADD	1.231	0.05262	1.111	1.365	3.956	7.61e-05
1	1:210290148	210290148	G	ADD	1.242	0.0526	1.121	1.377	4.126	3.69e-05
1	1:210290148	210290148	G	ADD	1.242	0.0526	1.121	1.377	4.126	3.69e-05
1	1:210293333	210293333	T	ADD	0.7476	0.05417	0.6723	0.8314	-5.369	5.77e-08
1	1:210294065	210294065	G	ADD	0.7488	0.05417	0.6734	0.8327	-5.34	5.77e-08
1	1:210297597	210297597	T	ADD	0.7427	0.05409	0.668	0.8258	-5.5	5.89e-08
1	1:210298225	210298225	C	ADD	1.258	0.05258	1.135	1.395	4.364	1.28e-05
1	1:210298225	210298225	C	ADD	1.258	0.05258	1.135	1.395	4.364	1.28e-05
1	1:210301331	210301331	T	ADD	0.7504	0.05432	0.6746	0.8347	-5.286	2.23e-07
1	1:210302043	210302043	C	ADD	0.7006	0.07045	0.6103	0.8044	-5.05	2.83e-07
1	1:210303665	210303665	C	ADD	0.7426	0.05408	0.6679	0.8256	-5.503	5.89e-08
1	1:210304209	210304209	C	ADD	1.258	0.05257	1.135	1.395	4.367	1.26e-05
1	1:210304209	210304209	C	ADD	1.258	0.05257	1.135	1.395	4.367	1.26e-05
1	1:210304319	210304319	T	ADD	0.7054	0.07038	0.6145	0.8097	-4.959	3.74e-07
1	1:210304551	210304551	G	ADD	0.7054	0.07038	0.6145	0.8097	-4.959	3.98e-06
1	1:210305521	210305521	G	ADD	0.7426	0.05408	0.6679	0.8256	-5.503	5.13e-08
1	1:210305821	210305821	T	ADD	0.7426	0.05408	0.6679	0.8256	-5.503	4.78e-08
1	1:210305881	210305881	G	ADD	0.7426	0.05408	0.6679	0.8256	-5.503	4.46e-08
1	1:210306844	210306844	C	ADD	0.7421	0.05407	0.6675	0.825	-5.517	4.46e-08
1	1:210306944	210306944	T	ADD	1.258	0.05257	1.135	1.395	4.367	1.26e-05
1	1:210306944	210306944	T	ADD	1.258	0.05257	1.135	1.395	4.367	1.26e-05
1	1:210307185	210307185	C	ADD	0.7407	0.0541	0.6662	0.8235	-5.549	4.16e-08
1	1:210308474	210308474	T	ADD	1.257	0.05259	1.134	1.394	4.352	1.35e-05
1	1:210308474	210308474	T	ADD	1.257	0.05259	1.134	1.394	4.352	1.35e-05
1	1:210308590	210308590	G	ADD	0.7136	0.07543	0.6155	0.8273	-4.474	7.67e-06
1	1:210308590	210308590	G	ADD	0.7136	0.07543	0.6155	0.8273	-4.474	7.67e-06
1	1:210311800	210311800	C	ADD	0.7465	0.0544	0.671	0.8305	-5.375	1.22e-07
1	1:210312963	210312963	T	ADD	1.258	0.05258	1.135	1.394	4.361	1.29e-05
1	1:210312963	210312963	T	ADD	1.258	0.05258	1.135	1.394	4.361	1.29e-05
1	1:210317157	210317157	T	ADD	1.258	0.0526	1.135	1.395	4.37	1.25e-05
1	1:210317157	210317157	T	ADD	1.258	0.0526	1.135	1.395	4.37	1.25e-05
1	1:210317159	210317159	C	ADD	1.258	0.0526	1.135	1.395	4.37	1.25e-05
1	1:210317159	210317159	C	ADD	1.258	0.0526	1.135	1.395	4.37	1.25e-05
1	1:210318959	210318959	C	ADD	1.258	0.0526	1.135	1.395	4.37	1.25e-05
1	1:210318959	210318959	C	ADD	1.258	0.0526	1.135	1.395	4.37	1.25e-05
1	1:210319796	210319796	T	ADD	0.6919	0.07058	0.6025	0.7946	-5.218	2.9e-07
1	1:210321246	210321246	G	ADD	1.254	0.05815	1.119	1.405	3.894	9.87e-05
1	1:210321246	210321246	G	ADD	1.254	0.05815	1.119	1.405	3.894	9.87e-05
1	1:210321435	210321435	CA	ADD	1.254	0.05815	1.119	1.405	3.894	9.87e-05
1	1:210321435	210321435	CA	ADD	1.254	0.05815	1.119	1.405	3.894	9.87e-05
1	1:210321649	210321649	T	ADD	1.254	0.05815	1.119	1.405	3.894	9.87e-05
1	1:210321649	210321649	T	ADD	1.254	0.05815	1.119	1.405	3.894	9.87e-05
1	1:210322359	210322359	C	ADD	1.282	0.06361	1.132	1.452	3.903	9.51e-05
1	1:210323734	210323734	T	ADD	1.239	0.05834	1.105	1.389	3.672	1.33e-05
1	1:210326467	210326467	G	ADD	1.224	0.05847	1.092	1.373	3.458	2.96e-05
1	1:210327940	210327940	A	ADD	0.7492	0.06948	0.6539	0.8585	-4.155	3.25e-05
1	1:210327940	210327940	A	ADD	0.7492	0.06948	0.6539	0.8585	-4.155	3.25e-05
1	1:210330028	210330028	C	ADD	0.7475	0.06951	0.6523	0.8566	-4.187	2.83e-05
1	1:210330557	210330557	T	ADD	1.221	0.05849	1.089	1.369	3.416	3.4e-05
1	1:210338356	210338356	C	ADD	1.233	0.05256	1.112	1.367	3.987	6.69e-05
1	1:210338356	210338356	C	ADD	1.233	0.05256	1.112	1.367	3.987	6.69e-05
1	1:210338397	210338397	G	ADD	0.7169	0.06755	0.628	0.8184	-4.926	5.21e-07
1	1:210338874	210338874	C	ADD	1.229	0.05261	1.109	1.363	3.923	8.75e-05
1	1:210338874	210338874	C	ADD	1.229	0.05261	1.109	1.363	3.923	8.75e-05
1	1:210342136	210342136	T	ADD	1.244	0.0527	1.122	1.38	4.147	3.38e-05
1	1:210342136	210342136	T	ADD	1.244	0.0527	1.122	1.38	4.147	3.38e-05
1	1:210343435	210343435	T	ADD	1.244	0.0527	1.122	1.38	4.147	3.38e-05
1	1:210343435	210343435	T	ADD	1.244	0.0527	1.122	1.38	4.147	3.38e-05
1	1:210343536	210343536	A	ADD	0.712	0.0754	0.6142	0.8254	-4.506	6.62e-06
1	1:210343536	210343536	A	ADD	0.712	0.0754	0.6142	0.8254	-4.506	6.62e-06
1	1:210345748	210345748	G	ADD	1.237	0.05277	1.115	1.372	4.029	5.59e-05
1	1:210345748	210345748	G	ADD	1.237	0.05277	1.115	1.372	4.029	5.59e-05
1	1:210346287	210346287	A	ADD	0.717	0.06833	0.6271	0.8197	-4.87	2.3e-07
1	1:210347369	210347369	C	ADD	0.7122	0.06725	0.6242	0.8125	-5.047	2.45e-07
1	1:210348155	210348155	G	ADD	0.7547	0.05387	0.6791	0.8388	-5.223	1.55e-07
1	1:210350140	210350140	C	ADD	1.216	0.05259	1.096	1.348	3.712	7.44e-06
1	1:210351194	210351194	C	ADD	1.218	0.05261	1.098	1.35	3.743	8.37e-06
1	1:210352007	210352007	G	ADD	1.238	0.05284	1.116	1.373	4.035	5.46e-05
1	1:210352007	210352007	G	ADD	1.238	0.05284	1.116	1.373	4.035	5.46e-05
1	1:210352196	210352196	C	ADD	0.7475	0.05382	0.6727	0.8307	-5.407	1.01e-07
1	1:210354131	210354131	G	ADD	0.7062	0.06732	0.6189	0.8058	-5.167	6.58e-08
1	1:210354380	210354380	T	ADD	1.239	0.05283	1.117	1.374	4.055	5.02e-05
1	1:210354380	210354380	T	ADD	1.239	0.05283	1.117	1.374	4.055	5.02e-05
1	1:210354586	210354586	G	ADD	0.7419	0.05427	0.667	0.8251	-5.502	1.17e-07
1	1:210357686	210357686	T	ADD	1.24	0.05284	1.118	1.375	4.068	4.74e-05
1	1:210357686	210357686	T	ADD	1.24	0.05284	1.118	1.375	4.068	4.74e-05
1	1:210359075	210359075	T	ADD	0.7131	0.06749	0.6248	0.814	-5.009	5.99e-08
1	1:210359333	210359333	C	ADD	0.7263	0.06894	0.6345	0.8314	-4.639	3.2e-06
1	1:210362347	210362347	T	ADD	1.241	0.05283	1.119	1.377	4.088	4.34e-05
1	1:210362347	210362347	T	ADD	1.241	0.05283	1.119	1.377	4.088	4.34e-05
1	1:210362988	210362988	A	ADD	0.7071	0.06707	0.62	0.8065	-5.166	3.49e-08
1	1:210362989	210362989	A	ADD	0.706	0.06719	0.6189	0.8054	-5.18	4.08e-08
1	1:210363658	210363658	A	ADD	1.24	0.05282	1.118	1.375	4.073	4.64e-05
1	1:210365360	210365360	GA	ADD	0.7071	0.06706	0.62	0.8065	-5.167	3.74e-08
1	1:210366834	210366834	G	ADD	0.7071	0.06706	0.62	0.8065	-5.167	3.74e-08
1	1:210367243	210367243	A	ADD	1.239	0.05283	1.117	1.374	4.057	4.98e-05
1	1:210367704	210367704	C	ADD	1.235	0.05276	1.113	1.369	3.996	6.45e-05
1	1:210368112	210368112	G	ADD	1.235	0.05276	1.113	1.369	3.996	6.45e-05
1	1:210370761	210370761	G	ADD	0.7007	0.06694	0.6145	0.7989	-5.314	4.04e-08
1	1:210370956	210370956	A	ADD	0.7007	0.06694	0.6145	0.7989	-5.314	4.04e-08
1	1:210371443	210371443	C	ADD	1.228	0.05277	1.107	1.362	3.892	9.94e-05
1	1:210371949	210371949	G	ADD	0.7	0.06695	0.614	0.7982	-5.327	3.74e-08
1	1:210372114	210372114	T	ADD	0.7	0.06695	0.614	0.7982	-5.327	3.74e-08
1	1:210372674	210372674	A	ADD	0.7	0.06695	0.614	0.7982	-5.327	3.74e-08
1	1:210373420	210373420	A	ADD	0.7089	0.05597	0.6352	0.7911	-6.146	2.19e-08
1	1:210373426	210373426	A	ADD	0.7089	0.05597	0.6352	0.7911	-6.146	2.19e-08
1	1:210373775	210373775	C	ADD	0.6956	0.06697	0.61	0.7932	-5.42	6.64e-08
1	1:210373891	210373891	G	ADD	0.6956	0.06697	0.61	0.7932	-5.42	6.15e-08
1	1:210373897	210373897	A	ADD	0.7082	0.05597	0.6346	0.7903	-6.165	5.89e-08
1	1:210373952	210373952	G	ADD	0.7082	0.05597	0.6346	0.7903	-6.165	4.32e-08
1	1:210374217	210374217	C	ADD	0.7087	0.05596	0.6351	0.7908	-6.154	5.89e-08
1	1:210374337	210374337	A	ADD	0.7246	0.05638	0.6488	0.8092	-5.715	1.1e-07
1	1:210374786	210374786	G	ADD	0.7246	0.05638	0.6488	0.8092	-5.715	9.94e-08
1	1:210375370	210375370	T	ADD	0.6957	0.06698	0.6101	0.7932	-5.418	8.76e-08
1	1:210375472	210375472	CA	ADD	0.6957	0.06698	0.6101	0.7932	-5.418	7.54e-08
1	1:210375754	210375754	T	ADD	0.7625	0.05339	0.6868	0.8466	-5.078	4.59e-07
1	1:210376149	210376149	G	ADD	0.821	0.05862	0.7319	0.921	-3.365	5.6e-05
1	1:210385673	210385673	A	ADD	0.7836	0.05926	0.6977	0.8801	-4.115	3.87e-05
1	1:210385673	210385673	A	ADD	0.7836	0.05926	0.6977	0.8801	-4.115	3.87e-05
1	1:210385819	210385819	A	ADD	0.7836	0.05926	0.6977	0.8801	-4.115	3.87e-05
1	1:210385819	210385819	A	ADD	0.7836	0.05926	0.6977	0.8801	-4.115	3.87e-05
1	1:210386218	210386218	G	ADD	0.7836	0.05926	0.6977	0.8801	-4.115	3.87e-05
1	1:210386218	210386218	G	ADD	0.7836	0.05926	0.6977	0.8801	-4.115	3.87e-05
1	1:210386585	210386585	G	ADD	0.7836	0.05926	0.6977	0.8801	-4.115	3.87e-05
1	1:210386585	210386585	G	ADD	0.7836	0.05926	0.6977	0.8801	-4.115	3.87e-05
1	1:210386892	210386892	T	ADD	0.7836	0.05926	0.6977	0.8801	-4.115	3.87e-05
1	1:210386892	210386892	T	ADD	0.7836	0.05926	0.6977	0.8801	-4.115	3.87e-05
1	1:210388991	210388991	C	ADD	0.7907	0.05843	0.7052	0.8867	-4.019	5.85e-05
1	1:210388993	210388993	C	ADD	0.7889	0.05838	0.7036	0.8845	-4.062	4.86e-05
1	1:210396062	210396062	G	ADD	0.7787	0.05919	0.6934	0.8744	-4.227	2.37e-05
1	1:210396062	210396062	G	ADD	0.7787	0.05919	0.6934	0.8744	-4.227	2.37e-05
1	1:210397552	210397552	C	ADD	0.7787	0.05919	0.6934	0.8744	-4.227	2.37e-05
1	1:210397552	210397552	C	ADD	0.7787	0.05919	0.6934	0.8744	-4.227	2.37e-05
1	1:210397804	210397804	C	ADD	0.7787	0.05919	0.6934	0.8744	-4.227	2.37e-05
1	1:210397804	210397804	C	ADD	0.7787	0.05919	0.6934	0.8744	-4.227	2.37e-05
1	1:210398242	210398242	A	ADD	0.7787	0.05919	0.6934	0.8744	-4.227	2.37e-05
1	1:210398242	210398242	A	ADD	0.7787	0.05919	0.6934	0.8744	-4.227	2.37e-05
1	1:210399102	210399102	AAT	ADD	0.7787	0.05919	0.6934	0.8744	-4.227	2.37e-05
1	1:210399102	210399102	AAT	ADD	0.7787	0.05919	0.6934	0.8744	-4.227	2.37e-05
1	1:210403737	210403737	T	ADD	0.7822	0.05915	0.6965	0.8783	-4.154	3.27e-05
1	1:210403737	210403737	T	ADD	0.7822	0.05915	0.6965	0.8783	-4.154	3.27e-05
1	1:210421631	210421631	C	ADD	0.7699	0.05926	0.6855	0.8648	-4.412	1.59e-05
1	1:210421631	210421631	C	ADD	0.7699	0.05926	0.6855	0.8648	-4.412	1.59e-05
1	1:210423049	210423049	T	ADD	0.767	0.05932	0.6828	0.8616	-4.471	2.06e-05
1	1:210423049	210423049	T	ADD	0.767	0.05932	0.6828	0.8616	-4.471	2.06e-05
1	1:210423414	210423414	A	ADD	0.7701	0.05926	0.6857	0.8649	-4.408	2.52e-05
1	1:210423414	210423414	A	ADD	0.7701	0.05926	0.6857	0.8649	-4.408	2.52e-05
1	1:210436110	210436110	A	ADD	0.7735	0.05953	0.6883	0.8692	-4.315	1.59e-05
1	1:210438730	210438730	C	ADD	0.7922	0.05312	0.7138	0.8791	-4.386	1.16e-05
1	1:210441881	210441881	T	ADD	1.161	0.05262	1.047	1.287	2.831	2.03e-05
1	1:210452846	210452846	A	ADD	1.242	0.06642	1.09	1.414	3.259	3.08e-05
1	1:210453923	210453923	A	ADD	1.242	0.06642	1.09	1.414	3.259	1.92e-05
1	1:210453938	210453938	T	ADD	0.8818	0.05267	0.7953	0.9777	-2.388	6.51e-06
1	1:210456524	210456524	G	ADD	0.8897	0.05261	0.8025	0.9863	-2.222	8.68e-06
1	1:210476671	210476671	C	ADD	0.7349	0.07859	0.63	0.8572	-3.92	8.84e-05
1	1:210476671	210476671	C	ADD	0.7349	0.07859	0.63	0.8572	-3.92	8.84e-05
1	1:210477579	210477579	T	ADD	0.7414	0.08599	0.6264	0.8774	-3.48	2.16e-05
1	1:210479610	210479610	C	ADD	0.7401	0.07779	0.6354	0.8619	-3.87	2.75e-05
1	1:210502944	210502944	G	ADD	0.7794	0.08792	0.6561	0.926	-2.834	9.84e-05
1	1:210503344	210503344	A	ADD	1.155	0.05182	1.043	1.278	2.775	8.83e-05
1	1:210504287	210504287	G	ADD	1.153	0.05187	1.042	1.277	2.752	5.17e-05
1	1:210505726	210505726	A	ADD	1.16	0.05198	1.048	1.285	2.859	7.05e-05
1	1:210506168	210506168	T	ADD	1.159	0.05199	1.047	1.284	2.846	7.05e-05
1	1:210509146	210509146	T	ADD	0.7878	0.08822	0.6627	0.9365	-2.703	6.74e-05
1	1:210509275	210509275	T	ADD	1.158	0.05198	1.046	1.283	2.829	9.06e-05
1	1:210526747	210526747	G	ADD	1.129	0.05187	1.02	1.25	2.347	8.49e-05
1	1:210557911	210557911	T	ADD	1.192	0.0865	1.006	1.412	2.031	1.02e-05
1	1:213031448	213031448	G	ADD	1.232	0.0516	1.114	1.363	4.046	5.22e-05
1	1:213067452	213067452	AT	ADD	0.8236	0.05189	0.744	0.9118	-3.739	1.07e-05
1	1:213067717	213067717	A	ADD	0.7644	0.05891	0.681	0.8579	-4.561	5.08e-06
1	1:213081828	213081828	A	ADD	0.8169	0.05178	0.7381	0.9041	-3.906	9.38e-05
1	1:213082864	213082864	T	ADD	0.8118	0.05183	0.7333	0.8985	-4.024	5.72e-05
1	1:213086804	213086804	C	ADD	0.8139	0.05182	0.7353	0.9009	-3.973	7.09e-05
1	1:213086918	213086918	T	ADD	0.8137	0.05182	0.7351	0.9007	-3.979	6.93e-05
1	1:213087769	213087769	T	ADD	0.8045	0.05238	0.726	0.8914	-4.154	3.27e-05
1	1:213087833	213087833	T	ADD	0.7852	0.05344	0.7071	0.8719	-4.526	6.01e-06
1	1:213087945	213087945	A	ADD	0.8039	0.05227	0.7257	0.8907	-4.176	2.97e-05
1	1:213088787	213088787	C	ADD	0.8037	0.05228	0.7255	0.8905	-4.179	2.93e-05
1	1:213090297	213090297	A	ADD	1.261	0.05265	1.137	1.398	4.406	1.05e-05
1	1:217210998	217210998	T	ADD	0.7796	0.06359	0.6882	0.883	-3.916	8.99e-05
1	1:218429852	218429852	GTAGA	ADD	1.406	0.08435	1.192	1.659	4.039	5.36e-05
1	1:218449769	218449769	C	ADD	1.242	0.05447	1.116	1.381	3.973	7.11e-05
1	1:219814513	219814513	A	ADD	1.46	0.09412	1.214	1.756	4.023	5.76e-05
1	1:224257248	224257248	T	ADD	1.273	0.05593	1.141	1.421	4.322	1.55e-05
1	1:224289960	224289960	T	ADD	0.7375	0.07658	0.6347	0.857	-3.975	7.03e-05
1	1:224323327	224323327	A	ADD	0.7669	0.06606	0.6737	0.8729	-4.018	5.88e-05
1	1:224323332	224323332	A	ADD	0.7629	0.06621	0.6701	0.8686	-4.087	4.37e-05
1	1:228457036	228457036	A	ADD	1.484	0.09955	1.221	1.804	3.967	7.29e-05
1	1:231566587	231566587	C	ADD	1.38	0.07615	1.188	1.602	4.227	2.37e-05
1	1:231645947	231645947	T	ADD	1.307	0.06652	1.147	1.488	4.019	5.84e-05
1	1:231718764	231718764	A	ADD	0.796	0.05392	0.7162	0.8848	-4.23	2.33e-05
1	1:231720148	231720148	A	ADD	1.317	0.065	1.159	1.496	4.233	2.31e-05
1	1:231722907	231722907	C	ADD	1.331	0.06659	1.168	1.517	4.293	1.76e-05
1	1:231732185	231732185	C	ADD	1.27	0.05972	1.13	1.428	4.002	6.29e-05
1	1:231782831	231782831	G	ADD	1.427	0.08566	1.206	1.688	4.15	3.32e-05
1	1:233895358	233895358	GA	ADD	0.7788	0.05764	0.6956	0.872	-4.337	1.45e-05
1	1:233914356	233914356	GTATA	ADD	2.287	0.2032	1.536	3.406	4.073	4.65e-05
1	1:233914495	233914495	G	ADD	1.41	0.08451	1.195	1.664	4.067	4.77e-05
1	1:233922316	233922316	T	ADD	1.655	0.1141	1.323	2.07	4.414	1.02e-05
1	1:234027652	234027652	A	ADD	1.903	0.1498	1.419	2.553	4.295	1.74e-05
1	1:234873875	234873875	T	ADD	2.045	0.1676	1.473	2.841	4.269	1.97e-05
1	1:234880459	234880459	C	ADD	1.284	0.06149	1.138	1.448	4.062	4.87e-05
1	1:238174153	238174153	T	ADD	1.261	0.05318	1.137	1.4	4.367	1.26e-05
1	1:238220584	238220584	A	ADD	1.267	0.05929	1.128	1.423	3.992	6.55e-05
1	1:238393671	238393671	T	ADD	0.7948	0.05583	0.7124	0.8867	-4.113	3.9e-05
1	1:238395155	238395155	A	ADD	0.7909	0.05592	0.7088	0.8825	-4.196	2.72e-05
1	1:238412097	238412097	A	ADD	0.7929	0.0571	0.7089	0.8867	-4.065	4.8e-05
1	1:238412770	238412770	C	ADD	0.7952	0.05707	0.711	0.8893	-4.016	5.92e-05
1	1:238418978	238418978	A	ADD	0.7987	0.05718	0.714	0.8934	-3.932	8.43e-05
1	1:242580652	242580652	T	ADD	1.262	0.05203	1.14	1.398	4.474	7.69e-06
1	1:242586557	242586557	C	ADD	1.41	0.08734	1.188	1.674	3.937	8.27e-05
1	1:242589802	242589802	T	ADD	1.532	0.09565	1.27	1.848	4.458	8.27e-06
1	1:242613691	242613691	G	ADD	1.69	0.1341	1.299	2.197	3.911	9.2e-05
1	1:246017026	246017026	G	ADD	1.268	0.05362	1.142	1.409	4.429	9.48e-06
1	1:246017172	246017172	T	ADD	1.273	0.05362	1.146	1.415	4.509	6.53e-06
1	1:246017446	246017446	T	ADD	1.238	0.05285	1.116	1.373	4.037	5.42e-05
1	1:246017761	246017761	T	ADD	1.277	0.0536	1.15	1.418	4.56	5.12e-06
1	1:246017897	246017897	C	ADD	1.234	0.05293	1.113	1.369	3.978	6.95e-05
1	1:246019090	246019090	A	ADD	1.238	0.05288	1.116	1.373	4.037	5.43e-05
1	1:246021200	246021200	G	ADD	1.238	0.05281	1.116	1.373	4.044	5.26e-05
1	1:246022159	246022159	A	ADD	1.276	0.05382	1.148	1.418	4.531	5.86e-06
1	1:246026850	246026850	G	ADD	1.231	0.05282	1.11	1.365	3.937	8.26e-05
1	1:246029715	246029715	G	ADD	1.238	0.05278	1.117	1.373	4.05	5.12e-05
1	1:246032987	246032987	C	ADD	1.257	0.054	1.131	1.397	4.235	2.29e-05
1	1:246406702	246406702	<INS:ME:ALU>	ADD	0.781	0.05592	0.6999	0.8715	-4.42	9.88e-06
1	1:246493329	246493329	C	ADD	1.233	0.05103	1.115	1.362	4.098	4.16e-05
1	1:246524499	246524499	T	ADD	1.263	0.05201	1.141	1.399	4.495	6.95e-06
1	1:246551115	246551115	C	ADD	0.5689	0.1398	0.4326	0.7482	-4.036	5.44e-05
1	1:246553147	246553147	G	ADD	0.5668	0.1398	0.431	0.7455	-4.061	4.89e-05
1	1:246554231	246554231	A	ADD	0.5836	0.1379	0.4454	0.7647	-3.905	9.43e-05
1	1:246581339	246581339	T	ADD	0.4756	0.1839	0.3317	0.682	-4.042	5.3e-05
1	1:246582083	246582083	A	ADD	0.5669	0.1434	0.428	0.7509	-3.958	7.55e-05
1	1:246590821	246590821	C	ADD	1.237	0.05444	1.112	1.376	3.907	9.35e-05
1	1:246592044	246592044	A	ADD	1.416	0.07761	1.216	1.648	4.478	7.53e-06
1	1:246592045	246592045	T	ADD	1.409	0.07778	1.21	1.642	4.413	1.02e-05
1	1:246961003	246961003	A	ADD	2.231	0.2058	1.491	3.34	3.9	9.6e-05
2	2:4580019	4580019	T	ADD	0.7606	0.06631	0.6679	0.8661	-4.127	3.68e-05
2	2:4649832	4649832	C	ADD	0.7783	0.05819	0.6944	0.8724	-4.307	1.66e-05
2	2:4651886	4651886	T	ADD	0.5061	0.1604	0.3696	0.6931	-4.245	2.18e-05
2	2:4669836	4669836	T	ADD	0.659	0.1044	0.5371	0.8087	-3.994	6.51e-05
2	2:4750856	4750856	C	ADD	0.5168	0.164	0.3747	0.7127	-4.024	5.71e-05
2	2:4755488	4755488	C	ADD	0.5246	0.1641	0.3804	0.7236	-3.932	8.43e-05
2	2:7603980	7603980	T	ADD	0.3525	0.2429	0.219	0.5675	-4.293	1.76e-05
2	2:7634834	7634834	GA	ADD	0.8045	0.05589	0.721	0.8977	-3.892	9.96e-05
2	2:7635103	7635103	AT	ADD	0.5629	0.1356	0.4315	0.7343	-4.236	2.27e-05
2	2:10886322	10886322	T	ADD	1.322	0.06276	1.169	1.495	4.449	8.61e-06
2	2:10907285	10907285	CT	ADD	0.7908	0.05487	0.7102	0.8806	-4.277	1.89e-05
2	2:12627420	12627420	A	ADD	1.244	0.05247	1.123	1.379	4.164	3.13e-05
2	2:12627522	12627522	A	ADD	1.239	0.05245	1.118	1.373	4.081	4.49e-05
2	2:12637296	12637296	A	ADD	1.28	0.05547	1.148	1.427	4.454	8.44e-06
2	2:12638101	12638101	C	ADD	1.265	0.05539	1.135	1.41	4.246	2.18e-05
2	2:12640180	12640180	C	ADD	1.242	0.05544	1.114	1.384	3.908	9.32e-05
2	2:12644850	12644850	A	ADD	0.4759	0.1827	0.3326	0.6808	-4.064	4.82e-05
2	2:12676502	12676502	T	ADD	0.4297	0.2095	0.285	0.6479	-4.032	5.53e-05
2	2:18137337	18137337	A	ADD	1.486	0.0932	1.238	1.784	4.251	2.13e-05
2	2:19033059	19033059	C	ADD	1.556	0.1075	1.26	1.92	4.111	3.94e-05
2	2:26959657	26959657	CT	ADD	2.164	0.1912	1.488	3.148	4.038	5.39e-05
2	2:37004039	37004039	C	ADD	1.373	0.07523	1.184	1.591	4.209	2.56e-05
2	2:37814247	37814247	G	ADD	1.7	0.119	1.346	2.146	4.459	8.24e-06
2	2:37816902	37816902	C	ADD	2.14	0.1727	1.526	3.002	4.406	1.05e-05
2	2:39269853	39269853	A	ADD	1.549	0.1055	1.26	1.905	4.151	3.3e-05
2	2:45181002	45181002	A	ADD	0.4028	0.2323	0.2555	0.6351	-3.914	9.08e-05
2	2:45184668	45184668	G	ADD	0.4095	0.2133	0.2695	0.6221	-4.185	2.85e-05
2	2:45191682	45191682	T	ADD	1.681	0.1255	1.314	2.15	4.138	3.5e-05
2	2:45191942	45191942	A	ADD	1.696	0.1257	1.325	2.169	4.202	2.65e-05
2	2:45192532	45192532	T	ADD	1.672	0.1267	1.305	2.144	4.06	4.91e-05
2	2:45244785	45244785	C	ADD	0.6294	0.1063	0.511	0.7752	-4.356	1.33e-05
2	2:46654560	46654560	A	ADD	1.269	0.05412	1.141	1.411	4.397	1.1e-05
2	2:46706721	46706721	G	ADD	0.3233	0.29	0.1831	0.5707	-3.894	9.86e-05
2	2:46707292	46707292	C	ADD	0.3225	0.2899	0.1827	0.5693	-3.903	9.49e-05
2	2:49946070	49946070	C	ADD	1.612	0.1186	1.278	2.035	4.026	5.67e-05
2	2:51051439	51051439	A	ADD	1.229	0.05225	1.11	1.362	3.954	7.68e-05
2	2:51167061	51167061	A	ADD	1.429	0.09037	1.197	1.706	3.953	7.71e-05
2	2:51544133	51544133	T	ADD	0.6849	0.08576	0.5789	0.8103	-4.413	1.02e-05
2	2:51545855	51545855	A	ADD	2.569	0.2106	1.7	3.882	4.48	7.45e-06
2	2:51553613	51553613	G	ADD	0.6194	0.1102	0.4991	0.7687	-4.347	1.38e-05
2	2:51625664	51625664	TGATA	ADD	1.331	0.06808	1.165	1.521	4.199	2.69e-05
2	2:52634553	52634553	G	ADD	1.406	0.07752	1.208	1.637	4.398	1.09e-05
2	2:52749687	52749687	C	ADD	1.239	0.05203	1.119	1.372	4.117	3.84e-05
2	2:52919208	52919208	T	ADD	2.278	0.1944	1.556	3.334	4.236	2.28e-05
2	2:54725824	54725824	T	ADD	1.251	0.05542	1.122	1.395	4.044	5.26e-05
2	2:54726113	54726113	G	ADD	1.251	0.05542	1.122	1.395	4.044	5.26e-05
2	2:54726287	54726287	T	ADD	1.251	0.05542	1.122	1.395	4.044	5.26e-05
2	2:54727654	54727654	C	ADD	1.277	0.05477	1.147	1.421	4.46	8.21e-06
2	2:54727867	54727867	A	ADD	1.277	0.05477	1.147	1.421	4.46	8.21e-06
2	2:54727966	54727966	T	ADD	1.277	0.05477	1.147	1.421	4.46	8.21e-06
2	2:54728082	54728082	T	ADD	1.251	0.05542	1.122	1.395	4.044	5.26e-05
2	2:54733240	54733240	A	ADD	1.252	0.05341	1.128	1.39	4.207	2.58e-05
2	2:54733391	54733391	T	ADD	1.246	0.05342	1.122	1.384	4.12	3.79e-05
2	2:54735692	54735692	C	ADD	1.243	0.05568	1.115	1.387	3.909	9.26e-05
2	2:54741020	54741020	C	ADD	1.262	0.05493	1.133	1.405	4.23	2.34e-05
2	2:54743460	54743460	A	ADD	1.234	0.05359	1.111	1.371	3.93	8.5e-05
2	2:54744111	54744111	T	ADD	1.245	0.05326	1.121	1.382	4.112	3.92e-05
2	2:54744140	54744140	G	ADD	1.262	0.05325	1.136	1.4	4.363	1.29e-05
2	2:54744266	54744266	GGGAT	ADD	1.248	0.05328	1.124	1.385	4.151	3.31e-05
2	2:54745083	54745083	GT	ADD	1.246	0.0533	1.122	1.383	4.127	3.67e-05
2	2:54745110	54745110	G	ADD	1.247	0.05327	1.124	1.385	4.15	3.32e-05
2	2:54746290	54746290	C	ADD	1.262	0.05328	1.137	1.401	4.368	1.25e-05
2	2:54746366	54746366	G	ADD	1.262	0.05328	1.137	1.401	4.368	1.25e-05
2	2:54749536	54749536	A	ADD	1.257	0.05492	1.129	1.4	4.166	3.1e-05
2	2:54749697	54749697	G	ADD	1.261	0.05323	1.136	1.4	4.363	1.28e-05
2	2:54751112	54751112	A	ADD	1.254	0.0549	1.126	1.396	4.116	3.86e-05
2	2:54751971	54751971	A	ADD	1.254	0.0549	1.126	1.396	4.116	3.86e-05
2	2:54752344	54752344	C	ADD	1.254	0.05489	1.126	1.396	4.122	3.75e-05
2	2:54752346	54752346	A	ADD	1.254	0.05489	1.126	1.396	4.122	3.75e-05
2	2:54752494	54752494	A	ADD	1.254	0.05489	1.126	1.396	4.122	3.75e-05
2	2:54753266	54753266	C	ADD	1.256	0.05482	1.128	1.398	4.151	3.31e-05
2	2:54759791	54759791	T	ADD	1.263	0.0546	1.135	1.406	4.281	1.86e-05
2	2:54762736	54762736	T	ADD	1.261	0.05462	1.133	1.404	4.252	2.12e-05
2	2:54763961	54763961	T	ADD	1.261	0.05463	1.133	1.403	4.243	2.21e-05
2	2:54765152	54765152	G	ADD	1.273	0.05311	1.147	1.413	4.548	5.42e-06
2	2:54765595	54765595	T	ADD	1.26	0.05459	1.132	1.402	4.231	2.33e-05
2	2:54766570	54766570	A	ADD	1.26	0.05459	1.132	1.402	4.231	2.33e-05
2	2:54766999	54766999	C	ADD	1.26	0.05459	1.132	1.402	4.231	2.33e-05
2	2:54768668	54768668	A	ADD	1.26	0.05459	1.132	1.402	4.231	2.33e-05
2	2:54771441	54771441	A	ADD	1.26	0.05459	1.132	1.402	4.231	2.33e-05
2	2:54771725	54771725	T	ADD	1.26	0.05459	1.132	1.402	4.231	2.33e-05
2	2:54772275	54772275	T	ADD	1.26	0.05459	1.132	1.402	4.231	2.33e-05
2	2:54773755	54773755	A	ADD	1.26	0.05459	1.132	1.402	4.231	2.33e-05
2	2:54775052	54775052	A	ADD	0.8081	0.05271	0.7288	0.896	-4.043	5.28e-05
2	2:54776127	54776127	A	ADD	1.26	0.05458	1.132	1.402	4.236	2.27e-05
2	2:54779234	54779234	T	ADD	1.258	0.0546	1.13	1.4	4.204	2.63e-05
2	2:54779278	54779278	T	ADD	1.258	0.0546	1.13	1.4	4.204	2.63e-05
2	2:54780553	54780553	T	ADD	1.258	0.0546	1.13	1.4	4.204	2.63e-05
2	2:54783793	54783793	C	ADD	1.262	0.05474	1.134	1.405	4.25	2.13e-05
2	2:54784108	54784108	T	ADD	1.262	0.05474	1.134	1.405	4.255	2.09e-05
2	2:55307811	55307811	C	ADD	0.8062	0.05409	0.7251	0.8964	-3.983	6.81e-05
2	2:55314611	55314611	A	ADD	0.8101	0.05388	0.7289	0.9003	-3.909	9.25e-05
2	2:55697585	55697585	GAAAAAAAAAA	ADD	1.266	0.05253	1.142	1.403	4.484	7.31e-06
2	2:55720739	55720739	C	ADD	1.226	0.05203	1.107	1.357	3.912	9.16e-05
2	2:55754484	55754484	T	ADD	0.3797	0.2126	0.2503	0.576	-4.555	5.25e-06
2	2:55858230	55858230	G	ADD	0.7503	0.07314	0.6501	0.8659	-3.928	8.57e-05
2	2:55914573	55914573	CA	ADD	0.7203	0.07424	0.6228	0.8331	-4.42	9.89e-06
2	2:65544647	65544647	AAACAACAACAAC	ADD	1.713	0.1353	1.314	2.233	3.976	7.02e-05
2	2:69387263	69387263	T	ADD	1.425	0.07806	1.223	1.66	4.534	5.78e-06
2	2:70050725	70050725	G	ADD	1.271	0.05441	1.143	1.414	4.413	1.02e-05
2	2:70053668	70053668	A	ADD	1.267	0.05449	1.139	1.41	4.344	1.4e-05
2	2:70055505	70055505	C	ADD	1.266	0.05448	1.138	1.408	4.326	1.52e-05
2	2:70057448	70057448	T	ADD	1.242	0.05447	1.116	1.381	3.973	7.1e-05
2	2:70081280	70081280	C	ADD	2.602	0.2165	1.702	3.977	4.416	1e-05
2	2:70085416	70085416	T	ADD	1.565	0.1051	1.273	1.922	4.26	2.05e-05
2	2:70109862	70109862	T	ADD	1.357	0.0701	1.183	1.557	4.357	1.32e-05
2	2:70116448	70116448	T	ADD	1.355	0.06999	1.182	1.555	4.343	1.4e-05
2	2:70117074	70117074	C	ADD	1.357	0.06995	1.183	1.557	4.367	1.26e-05
2	2:76651371	76651371	T	ADD	1.24	0.05171	1.12	1.372	4.155	3.26e-05
2	2:76651973	76651973	G	ADD	1.253	0.05168	1.133	1.387	4.37	1.24e-05
2	2:83298645	83298645	A	ADD	2.032	0.1765	1.438	2.873	4.017	5.9e-05
2	2:83345835	83345835	T	ADD	2.043	0.1767	1.445	2.889	4.043	5.28e-05
2	2:83420605	83420605	C	ADD	2.015	0.1763	1.426	2.846	3.975	7.05e-05
2	2:104880119	104880119	T	ADD	1.946	0.1692	1.397	2.711	3.934	8.35e-05
2	2:105347440	105347440	C	ADD	1.405	0.08292	1.194	1.652	4.097	4.19e-05
2	2:105907528	105907528	T	ADD	1.25	0.05721	1.117	1.398	3.899	9.68e-05
2	2:105916911	105916911	TC	ADD	1.265	0.05633	1.133	1.412	4.171	3.03e-05
2	2:105916912	105916912	C	ADD	1.286	0.05769	1.148	1.44	4.36	1.3e-05
2	2:105918066	105918066	G	ADD	1.288	0.05768	1.15	1.442	4.386	1.15e-05
2	2:105918995	105918995	TA	ADD	1.281	0.05779	1.143	1.434	4.279	1.88e-05
2	2:105924510	105924510	A	ADD	1.274	0.05767	1.137	1.426	4.193	2.75e-05
2	2:105929011	105929011	A	ADD	1.255	0.0573	1.122	1.404	3.968	7.26e-05
2	2:105929399	105929399	C	ADD	1.276	0.05761	1.139	1.428	4.224	2.4e-05
2	2:105930739	105930739	A	ADD	1.258	0.05735	1.124	1.408	4.002	6.27e-05
2	2:105930767	105930767	T	ADD	1.276	0.05761	1.139	1.428	4.224	2.4e-05
2	2:105932938	105932938	A	ADD	1.274	0.05759	1.138	1.426	4.203	2.64e-05
2	2:105934811	105934811	C	ADD	1.276	0.05761	1.139	1.428	4.224	2.4e-05
2	2:105937549	105937549	G	ADD	1.276	0.05761	1.139	1.428	4.224	2.4e-05
2	2:105938378	105938378	A	ADD	1.276	0.05761	1.139	1.428	4.224	2.4e-05
2	2:105938953	105938953	A	ADD	1.276	0.05761	1.139	1.428	4.224	2.4e-05
2	2:105939369	105939369	C	ADD	1.276	0.05761	1.139	1.428	4.224	2.4e-05
2	2:105939430	105939430	C	ADD	1.276	0.05761	1.139	1.428	4.224	2.4e-05
2	2:105940446	105940446	T	ADD	1.276	0.05761	1.139	1.428	4.224	2.4e-05
2	2:105944990	105944990	A	ADD	1.287	0.05747	1.15	1.441	4.392	1.12e-05
2	2:105946474	105946474	T	ADD	1.274	0.05743	1.139	1.426	4.219	2.45e-05
2	2:105961703	105961703	G	ADD	1.29	0.05801	1.151	1.445	4.39	1.13e-05
2	2:114028483	114028483	T	ADD	1.38	0.08085	1.178	1.617	3.987	6.7e-05
2	2:114028673	114028673	C	ADD	1.372	0.08088	1.171	1.608	3.912	9.16e-05
2	2:114041434	114041434	T	ADD	1.272	0.05893	1.133	1.428	4.081	4.48e-05
2	2:114041976	114041976	G	ADD	1.271	0.06112	1.128	1.433	3.926	8.64e-05
2	2:114042456	114042456	C	ADD	1.295	0.06031	1.151	1.458	4.293	1.77e-05
2	2:114042706	114042706	C	ADD	1.285	0.05933	1.144	1.443	4.225	2.39e-05
2	2:114042927	114042927	C	ADD	1.284	0.05931	1.143	1.443	4.218	2.47e-05
2	2:114042966	114042966	G	ADD	1.285	0.05933	1.144	1.443	4.225	2.39e-05
2	2:114043016	114043016	A	ADD	1.285	0.05933	1.144	1.443	4.225	2.39e-05
2	2:114043021	114043021	G	ADD	1.285	0.05933	1.144	1.443	4.225	2.39e-05
2	2:114043050	114043050	C	ADD	1.277	0.05936	1.136	1.434	4.113	3.9e-05
2	2:114043291	114043291	T	ADD	1.28	0.05938	1.139	1.438	4.155	3.25e-05
2	2:114043360	114043360	G	ADD	1.28	0.05938	1.139	1.438	4.155	3.25e-05
2	2:114043454	114043454	A	ADD	1.281	0.05937	1.14	1.439	4.166	3.1e-05
2	2:114043655	114043655	C	ADD	1.28	0.05938	1.139	1.438	4.155	3.25e-05
2	2:114044001	114044001	A	ADD	1.28	0.05938	1.139	1.438	4.155	3.25e-05
2	2:114044243	114044243	C	ADD	1.28	0.05938	1.139	1.438	4.155	3.25e-05
2	2:114044377	114044377	C	ADD	1.28	0.05938	1.139	1.438	4.155	3.25e-05
2	2:114044448	114044448	G	ADD	1.28	0.05938	1.139	1.438	4.155	3.25e-05
2	2:114044712	114044712	G	ADD	1.28	0.05938	1.139	1.438	4.155	3.25e-05
2	2:114045382	114045382	C	ADD	1.278	0.05936	1.138	1.436	4.137	3.52e-05
2	2:114045710	114045710	A	ADD	1.278	0.05936	1.138	1.436	4.137	3.52e-05
2	2:114046007	114046007	A	ADD	1.278	0.05936	1.138	1.436	4.137	3.52e-05
2	2:114046924	114046924	A	ADD	1.285	0.05934	1.144	1.444	4.226	2.38e-05
2	2:114047131	114047131	T	ADD	1.281	0.05946	1.14	1.44	4.17	3.05e-05
2	2:114047446	114047446	C	ADD	1.288	0.05937	1.146	1.446	4.257	2.07e-05
2	2:114047672	114047672	A	ADD	1.29	0.05937	1.148	1.449	4.291	1.78e-05
2	2:114049565	114049565	C	ADD	1.29	0.05935	1.148	1.449	4.285	1.83e-05
2	2:114050116	114050116	G	ADD	1.29	0.05935	1.148	1.449	4.285	1.83e-05
2	2:114050263	114050263	A	ADD	1.29	0.05935	1.148	1.449	4.285	1.83e-05
2	2:114050521	114050521	CTT	ADD	1.29	0.05935	1.148	1.449	4.285	1.83e-05
2	2:114050961	114050961	T	ADD	1.29	0.05935	1.148	1.449	4.285	1.83e-05
2	2:114055026	114055026	A	ADD	1.285	0.05932	1.144	1.443	4.223	2.41e-05
2	2:114057872	114057872	T	ADD	1.275	0.05935	1.135	1.433	4.097	4.19e-05
2	2:114057929	114057929	T	ADD	1.32	0.06395	1.164	1.496	4.341	1.42e-05
2	2:114058307	114058307	G	ADD	1.32	0.06395	1.164	1.496	4.341	1.42e-05
2	2:114058571	114058571	C	ADD	1.32	0.06395	1.164	1.496	4.341	1.42e-05
2	2:114058993	114058993	A	ADD	1.25	0.05515	1.122	1.393	4.052	5.08e-05
2	2:114059599	114059599	G	ADD	1.32	0.06395	1.164	1.496	4.341	1.42e-05
2	2:114059704	114059704	T	ADD	1.32	0.06395	1.165	1.497	4.347	1.38e-05
2	2:114059706	114059706	A	ADD	1.248	0.05517	1.12	1.39	4.009	6.09e-05
2	2:114059807	114059807	A	ADD	1.32	0.06402	1.165	1.497	4.342	1.41e-05
2	2:114062391	114062391	G	ADD	1.249	0.0552	1.121	1.392	4.027	5.66e-05
2	2:114063746	114063746	T	ADD	1.368	0.07771	1.175	1.593	4.03	5.59e-05
2	2:114063886	114063886	A	ADD	1.257	0.05529	1.128	1.4	4.131	3.62e-05
2	2:114064220	114064220	A	ADD	1.257	0.05529	1.128	1.4	4.131	3.62e-05
2	2:114064263	114064263	T	ADD	1.257	0.05529	1.128	1.4	4.131	3.62e-05
2	2:119330889	119330889	T	ADD	1.586	0.1183	1.258	2	3.899	9.67e-05
2	2:119391350	119391350	A	ADD	1.676	0.1144	1.339	2.097	4.511	6.44e-06
2	2:119538982	119538982	A	ADD	1.548	0.0978	1.278	1.875	4.47	7.84e-06
2	2:119540864	119540864	G	ADD	1.536	0.09757	1.269	1.86	4.401	1.08e-05
2	2:119541323	119541323	T	ADD	1.536	0.09757	1.269	1.86	4.401	1.08e-05
2	2:119543533	119543533	T	ADD	1.532	0.09755	1.266	1.855	4.375	1.21e-05
2	2:119543672	119543672	A	ADD	1.532	0.09755	1.266	1.855	4.375	1.21e-05
2	2:119544072	119544072	T	ADD	1.532	0.09755	1.266	1.855	4.375	1.21e-05
2	2:119544281	119544281	A	ADD	1.532	0.09755	1.266	1.855	4.375	1.21e-05
2	2:119545924	119545924	A	ADD	1.532	0.09755	1.266	1.855	4.375	1.21e-05
2	2:119546133	119546133	CT	ADD	0.8097	0.05343	0.7292	0.8991	-3.951	7.78e-05
2	2:119546267	119546267	A	ADD	1.532	0.09755	1.266	1.855	4.375	1.21e-05
2	2:119548360	119548360	G	ADD	1.535	0.09757	1.268	1.859	4.395	1.11e-05
2	2:119577741	119577741	T	ADD	0.6525	0.1075	0.5285	0.8056	-3.97	7.18e-05
2	2:127446923	127446923	T	ADD	1.531	0.1006	1.257	1.864	4.229	2.35e-05
2	2:137899064	137899064	T	ADD	0.7858	0.05629	0.7037	0.8775	-4.282	1.85e-05
2	2:141657446	141657446	A	ADD	1.887	0.1579	1.384	2.571	4.019	5.83e-05
2	2:141690177	141690177	G	ADD	1.598	0.1185	1.266	2.015	3.952	7.76e-05
2	2:141714459	141714459	C	ADD	1.401	0.07614	1.207	1.626	4.427	9.57e-06
2	2:141738872	141738872	A	ADD	1.251	0.05376	1.126	1.39	4.161	3.17e-05
2	2:141740648	141740648	C	ADD	2.45	0.211	1.62	3.704	4.245	2.18e-05
2	2:141740687	141740687	T	ADD	2.35	0.2095	1.559	3.544	4.078	4.55e-05
2	2:141740937	141740937	G	ADD	2.26	0.2086	1.502	3.402	3.908	9.29e-05
2	2:141741133	141741133	C	ADD	2.26	0.2086	1.502	3.402	3.908	9.29e-05
2	2:141741307	141741307	C	ADD	2.276	0.209	1.511	3.427	3.935	8.31e-05
2	2:141875779	141875779	T	ADD	1.269	0.06032	1.128	1.428	3.952	7.76e-05
2	2:141875990	141875990	A	ADD	1.275	0.0613	1.131	1.438	3.969	7.21e-05
2	2:142312648	142312648	C	ADD	1.442	0.08172	1.228	1.692	4.478	7.55e-06
2	2:142324823	142324823	AT	ADD	1.315	0.07006	1.146	1.508	3.905	9.44e-05
2	2:142329590	142329590	C	ADD	1.439	0.08202	1.225	1.69	4.435	9.19e-06
2	2:142367322	142367322	A	ADD	1.457	0.08269	1.239	1.713	4.549	5.39e-06
2	2:152262179	152262179	G	ADD	1.246	0.0559	1.117	1.39	3.936	8.3e-05
2	2:159060128	159060128	C	ADD	2.171	0.1886	1.5	3.141	4.11	3.95e-05
2	2:159060822	159060822	G	ADD	2.171	0.1886	1.5	3.141	4.11	3.95e-05
2	2:159062630	159062630	T	ADD	2.171	0.1886	1.5	3.141	4.11	3.95e-05
2	2:159062806	159062806	C	ADD	2.171	0.1886	1.5	3.141	4.11	3.95e-05
2	2:159063574	159063574	C	ADD	2.139	0.1883	1.479	3.094	4.037	5.41e-05
2	2:159064258	159064258	C	ADD	2.139	0.1883	1.479	3.094	4.037	5.41e-05
2	2:159066176	159066176	G	ADD	2.102	0.1881	1.454	3.04	3.95	7.81e-05
2	2:159069011	159069011	C	ADD	2.102	0.1881	1.454	3.04	3.95	7.81e-05
2	2:159069200	159069200	A	ADD	2.102	0.1881	1.454	3.04	3.95	7.81e-05
2	2:159071536	159071536	G	ADD	2.08	0.1878	1.439	3.005	3.898	9.71e-05
2	2:159091226	159091226	A	ADD	2.059	0.1845	1.435	2.956	3.916	8.99e-05
2	2:161919018	161919018	G	ADD	0.807	0.05308	0.7273	0.8955	-4.04	5.35e-05
2	2:162144909	162144909	C	ADD	0.503	0.1714	0.3594	0.7039	-4.008	6.12e-05
2	2:162192621	162192621	A	ADD	0.7794	0.05931	0.6939	0.8755	-4.202	2.64e-05
2	2:162255778	162255778	T	ADD	0.635	0.1026	0.5194	0.7765	-4.426	9.59e-06
2	2:162300100	162300100	T	ADD	1.349	0.0683	1.18	1.542	4.38	1.19e-05
2	2:162308862	162308862	T	ADD	0.3827	0.2448	0.2368	0.6183	-3.924	8.72e-05
2	2:162334757	162334757	C	ADD	1.397	0.08556	1.181	1.652	3.903	9.49e-05
2	2:162695741	162695741	C	ADD	1.467	0.08617	1.239	1.737	4.448	8.67e-06
2	2:169655334	169655334	C	ADD	1.234	0.05229	1.114	1.367	4.021	5.79e-05
2	2:169700903	169700903	TA	ADD	1.238	0.05298	1.116	1.374	4.031	5.55e-05
2	2:169749841	169749841	T	ADD	1.303	0.06645	1.144	1.485	3.988	6.65e-05
2	2:169750483	169750483	C	ADD	1.323	0.06597	1.163	1.506	4.243	2.2e-05
2	2:170658019	170658019	GT	ADD	0.7966	0.05547	0.7145	0.8881	-4.1	4.14e-05
2	2:173050541	173050541	A	ADD	1.672	0.1289	1.299	2.153	3.99	6.61e-05
2	2:173895841	173895841	A	ADD	1.36	0.07088	1.184	1.563	4.341	1.42e-05
2	2:173899153	173899153	C	ADD	1.288	0.06396	1.136	1.46	3.954	7.69e-05
2	2:173899601	173899601	AAC	ADD	1.352	0.06732	1.185	1.543	4.484	7.32e-06
2	2:173972867	173972867	A	ADD	0.6403	0.106	0.5202	0.7881	-4.208	2.58e-05
2	2:174140562	174140562	T	ADD	2.526	0.2085	1.679	3.8	4.444	8.81e-06
2	2:174145688	174145688	C	ADD	0.6913	0.08454	0.5857	0.8159	-4.367	1.26e-05
2	2:174146846	174146846	A	ADD	1.225	0.05214	1.106	1.357	3.895	9.8e-05
2	2:174148686	174148686	A	ADD	1.236	0.05221	1.116	1.369	4.06	4.9e-05
2	2:174154765	174154765	CT	ADD	0.779	0.05721	0.6964	0.8715	-4.364	1.28e-05
2	2:174173204	174173204	AT	ADD	1.493	0.08958	1.252	1.779	4.472	7.75e-06
2	2:174175882	174175882	G	ADD	1.267	0.05199	1.144	1.402	4.546	5.46e-06
2	2:175150421	175150421	C	ADD	0.4926	0.1633	0.3577	0.6784	-4.337	1.45e-05
2	2:175158796	175158796	T	ADD	0.5055	0.1583	0.3707	0.6894	-4.31	1.64e-05
2	2:176144630	176144630	CA	ADD	2.064	0.176	1.462	2.914	4.116	3.86e-05
2	2:177765321	177765321	GAA	ADD	2.023	0.1604	1.477	2.77	4.393	1.12e-05
2	2:179018415	179018415	G	ADD	2.38	0.2202	1.546	3.664	3.938	8.22e-05
2	2:180302774	180302774	AT	ADD	0.721	0.08286	0.6129	0.8481	-3.948	7.89e-05
2	2:180329102	180329102	A	ADD	0.7749	0.06167	0.6867	0.8745	-4.135	3.55e-05
2	2:180334969	180334969	A	ADD	0.7837	0.05346	0.7057	0.8703	-4.56	5.12e-06
2	2:180335198	180335198	T	ADD	0.7869	0.05342	0.7087	0.8737	-4.487	7.22e-06
2	2:181529641	181529641	A	ADD	1.262	0.05975	1.123	1.419	3.899	9.66e-05
2	2:183452698	183452698	A	ADD	0.3822	0.2317	0.2427	0.6019	-4.151	3.31e-05
2	2:183536019	183536019	CT	ADD	0.7907	0.05279	0.7129	0.8768	-4.45	8.6e-06
2	2:183536207	183536207	A	ADD	0.7916	0.0528	0.7138	0.8779	-4.426	9.59e-06
2	2:183536536	183536536	CAG	ADD	0.7916	0.0528	0.7138	0.8779	-4.426	9.59e-06
2	2:183536570	183536570	C	ADD	0.7916	0.0528	0.7138	0.8779	-4.426	9.59e-06
2	2:183537399	183537399	G	ADD	0.7926	0.0528	0.7147	0.879	-4.403	1.07e-05
2	2:183542811	183542811	A	ADD	0.7974	0.05276	0.7191	0.8843	-4.29	1.79e-05
2	2:183542825	183542825	G	ADD	0.7979	0.05277	0.7195	0.8849	-4.278	1.88e-05
2	2:183543337	183543337	A	ADD	0.8038	0.05271	0.7249	0.8912	-4.144	3.41e-05
2	2:183543458	183543458	A	ADD	0.8059	0.05272	0.7268	0.8937	-4.092	4.27e-05
2	2:186248181	186248181	G	ADD	0.806	0.05327	0.7261	0.8947	-4.05	5.13e-05
2	2:187134639	187134639	T	ADD	1.338	0.07184	1.162	1.54	4.051	5.11e-05
2	2:187229690	187229690	C	ADD	1.329	0.072	1.154	1.53	3.946	7.94e-05
2	2:187258880	187258880	C	ADD	1.329	0.072	1.154	1.53	3.95	7.81e-05
2	2:187357846	187357846	G	ADD	1.291	0.05679	1.155	1.443	4.501	6.75e-06
2	2:187481764	187481764	GT	ADD	0.7514	0.06858	0.6569	0.8595	-4.167	3.08e-05
2	2:187522750	187522750	T	ADD	0.7141	0.08363	0.6061	0.8413	-4.027	5.66e-05
2	2:187559773	187559773	T	ADD	0.7377	0.07664	0.6348	0.8573	-3.969	7.21e-05
2	2:187560308	187560308	C	ADD	0.7377	0.07664	0.6348	0.8573	-3.969	7.21e-05
2	2:187563456	187563456	T	ADD	0.7396	0.07665	0.6364	0.8595	-3.936	8.3e-05
2	2:187576877	187576877	C	ADD	0.7398	0.07665	0.6366	0.8597	-3.932	8.42e-05
2	2:187577862	187577862	T	ADD	0.7395	0.07665	0.6364	0.8594	-3.937	8.25e-05
2	2:187578087	187578087	A	ADD	0.7395	0.07665	0.6364	0.8594	-3.937	8.25e-05
2	2:187584053	187584053	G	ADD	0.7395	0.07665	0.6364	0.8594	-3.937	8.25e-05
2	2:187586599	187586599	G	ADD	0.6962	0.08338	0.5913	0.8198	-4.342	1.41e-05
2	2:187588880	187588880	G	ADD	0.6952	0.08339	0.5904	0.8186	-4.36	1.3e-05
2	2:187588959	187588959	G	ADD	0.7381	0.07666	0.6351	0.8578	-3.961	7.47e-05
2	2:187620297	187620297	T	ADD	0.6675	0.09535	0.5537	0.8047	-4.239	2.25e-05
2	2:191126888	191126888	T	ADD	0.7834	0.0581	0.699	0.8778	-4.203	2.63e-05
2	2:191184524	191184524	T	ADD	0.81	0.05363	0.7292	0.8997	-3.93	8.5e-05
2	2:191271843	191271843	T	ADD	1.829	0.155	1.35	2.477	3.895	9.83e-05
2	2:192413934	192413934	GT	ADD	1.677	0.1236	1.316	2.137	4.181	2.9e-05
2	2:192422679	192422679	T	ADD	0.6174	0.1227	0.4854	0.7853	-3.929	8.52e-05
2	2:193317385	193317385	G	ADD	1.368	0.07523	1.181	1.586	4.167	3.09e-05
2	2:196605374	196605374	T	ADD	0.8372	0.05499	0.7517	0.9325	-3.232	9.86e-06
2	2:196608524	196608524	AT	ADD	1.258	0.0557	1.128	1.403	4.123	3.74e-05
2	2:196608939	196608939	C	ADD	1.265	0.0556	1.134	1.411	4.229	2.35e-05
2	2:196609155	196609155	G	ADD	1.258	0.0557	1.128	1.403	4.123	3.74e-05
2	2:196613152	196613152	G	ADD	1.263	0.05558	1.132	1.408	4.197	2.7e-05
2	2:196613401	196613401	T	ADD	1.253	0.05568	1.123	1.397	4.047	5.18e-05
2	2:196613740	196613740	G	ADD	1.26	0.05555	1.13	1.405	4.162	3.16e-05
2	2:196614439	196614439	G	ADD	1.257	0.05556	1.127	1.401	4.114	3.9e-05
2	2:196628860	196628860	A	ADD	1.251	0.05562	1.122	1.395	4.023	5.75e-05
2	2:196629769	196629769	A	ADD	1.263	0.05553	1.133	1.408	4.208	2.58e-05
2	2:196637505	196637505	C	ADD	1.251	0.05524	1.122	1.394	4.049	5.13e-05
2	2:196638188	196638188	T	ADD	1.254	0.05556	1.125	1.398	4.076	4.58e-05
2	2:196640372	196640372	G	ADD	0.803	0.05397	0.7224	0.8926	-4.065	4.81e-05
2	2:196640375	196640375	G	ADD	1.251	0.05562	1.122	1.395	4.025	5.69e-05
2	2:196643776	196643776	T	ADD	1.259	0.05557	1.129	1.403	4.14	3.48e-05
2	2:196647984	196647984	T	ADD	1.257	0.05558	1.127	1.402	4.118	3.82e-05
2	2:196652529	196652529	A	ADD	1.255	0.05558	1.126	1.4	4.092	4.27e-05
2	2:196652964	196652964	A	ADD	1.255	0.05558	1.126	1.4	4.092	4.27e-05
2	2:196653675	196653675	A	ADD	1.254	0.05555	1.125	1.398	4.075	4.59e-05
2	2:196656975	196656975	T	ADD	1.255	0.0555	1.126	1.399	4.096	4.21e-05
2	2:196656990	196656990	C	ADD	1.255	0.0555	1.126	1.399	4.096	4.21e-05
2	2:196657647	196657647	C	ADD	1.253	0.05554	1.124	1.397	4.059	4.94e-05
2	2:196661999	196661999	T	ADD	1.246	0.05559	1.118	1.39	3.962	7.44e-05
2	2:196663243	196663243	A	ADD	1.249	0.05559	1.12	1.393	4.006	6.16e-05
2	2:196664798	196664798	T	ADD	1.257	0.05551	1.128	1.402	4.125	3.7e-05
2	2:196665687	196665687	C	ADD	1.257	0.05549	1.127	1.401	4.117	3.84e-05
2	2:196667188	196667188	T	ADD	1.249	0.05557	1.12	1.392	3.998	6.39e-05
2	2:196670762	196670762	C	ADD	1.248	0.05555	1.119	1.391	3.986	6.72e-05
2	2:196670831	196670831	AT	ADD	0.8506	0.05865	0.7583	0.9543	-2.758	8.47e-05
2	2:196678082	196678082	G	ADD	1.248	0.05556	1.119	1.392	3.99	6.6e-05
2	2:196678206	196678206	C	ADD	1.248	0.05556	1.119	1.392	3.99	6.6e-05
2	2:196681699	196681699	T	ADD	1.254	0.05546	1.125	1.399	4.088	4.35e-05
2	2:196681927	196681927	T	ADD	1.254	0.05546	1.125	1.399	4.088	4.35e-05
2	2:196684086	196684086	A	ADD	1.248	0.05556	1.119	1.392	3.991	6.59e-05
2	2:196688881	196688881	A	ADD	1.252	0.05545	1.123	1.396	4.057	4.96e-05
2	2:196695809	196695809	G	ADD	1.257	0.05538	1.128	1.401	4.127	3.67e-05
2	2:196697024	196697024	T	ADD	1.249	0.05546	1.12	1.392	4.008	6.11e-05
2	2:196700260	196700260	C	ADD	1.254	0.05545	1.125	1.398	4.083	4.45e-05
2	2:196702588	196702588	G	ADD	1.255	0.05547	1.126	1.4	4.101	4.11e-05
2	2:196711656	196711656	A	ADD	1.249	0.05554	1.12	1.392	3.998	6.39e-05
2	2:196792249	196792249	A	ADD	0.7876	0.05285	0.7101	0.8736	-4.518	6.26e-06
2	2:197897114	197897114	C	ADD	1.323	0.06982	1.154	1.517	4.013	6e-05
2	2:198529948	198529948	A	ADD	1.637	0.1219	1.289	2.079	4.046	5.22e-05
2	2:198530232	198530232	A	ADD	1.637	0.1219	1.289	2.079	4.046	5.22e-05
2	2:198827811	198827811	T	ADD	1.658	0.1214	1.307	2.104	4.165	3.11e-05
2	2:202522324	202522324	G	ADD	1.252	0.05597	1.121	1.397	4.008	6.11e-05
2	2:208060151	208060151	AT	ADD	1.348	0.06854	1.179	1.542	4.358	1.31e-05
2	2:208108682	208108682	GT	ADD	1.254	0.05542	1.125	1.398	4.091	4.3e-05
2	2:212001529	212001529	T	ADD	1.349	0.07375	1.168	1.559	4.063	4.85e-05
2	2:212002269	212002269	A	ADD	1.349	0.07375	1.168	1.559	4.063	4.85e-05
2	2:212004504	212004504	A	ADD	1.349	0.07375	1.168	1.559	4.063	4.85e-05
2	2:212004560	212004560	AGAC	ADD	1.349	0.07375	1.168	1.559	4.063	4.85e-05
2	2:212005492	212005492	A	ADD	1.349	0.07375	1.168	1.559	4.063	4.85e-05
2	2:212008360	212008360	C	ADD	1.349	0.07375	1.168	1.559	4.063	4.85e-05
2	2:212011011	212011011	G	ADD	1.345	0.07367	1.165	1.554	4.028	5.63e-05
2	2:212011871	212011871	G	ADD	1.345	0.07363	1.164	1.553	4.021	5.79e-05
2	2:212012024	212012024	A	ADD	1.344	0.07363	1.163	1.553	4.014	5.97e-05
2	2:212016056	212016056	A	ADD	1.345	0.07363	1.164	1.554	4.024	5.72e-05
2	2:212017220	212017220	T	ADD	1.346	0.07363	1.165	1.554	4.031	5.56e-05
2	2:212017222	212017222	T	ADD	1.346	0.07363	1.165	1.554	4.031	5.56e-05
2	2:212021755	212021755	A	ADD	1.346	0.07363	1.165	1.554	4.031	5.56e-05
2	2:212023062	212023062	T	ADD	1.348	0.07371	1.166	1.557	4.047	5.19e-05
2	2:212026824	212026824	C	ADD	1.346	0.07372	1.165	1.555	4.027	5.64e-05
2	2:212027229	212027229	T	ADD	1.346	0.07372	1.165	1.555	4.027	5.64e-05
2	2:212029098	212029098	AT	ADD	1.341	0.07378	1.161	1.55	3.98	6.88e-05
2	2:212030378	212030378	C	ADD	1.34	0.07378	1.159	1.548	3.963	7.42e-05
2	2:212030733	212030733	T	ADD	1.34	0.07378	1.159	1.548	3.963	7.42e-05
2	2:212034094	212034094	G	ADD	1.334	0.07363	1.154	1.541	3.909	9.27e-05
2	2:212064531	212064531	A	ADD	1.358	0.07648	1.169	1.577	3.997	6.42e-05
2	2:212071371	212071371	T	ADD	0.8047	0.05516	0.7223	0.8966	-3.938	8.2e-05
2	2:219052546	219052546	G	ADD	0.7617	0.06979	0.6644	0.8734	-3.9	9.62e-05
2	2:219053141	219053141	T	ADD	0.7617	0.06979	0.6644	0.8734	-3.9	9.62e-05
2	2:219054437	219054437	A	ADD	0.7617	0.06979	0.6644	0.8734	-3.9	9.62e-05
2	2:219071111	219071111	CTGTGTGTTTGTTTGTTTGTT	ADD	0.7318	0.0784	0.6276	0.8533	-3.983	6.81e-05
2	2:224687701	224687701	G	ADD	1.42	0.07947	1.215	1.659	4.409	1.04e-05
2	2:224695905	224695905	G	ADD	1.416	0.07676	1.218	1.646	4.534	5.8e-06
2	2:224722446	224722446	T	ADD	1.333	0.07171	1.159	1.535	4.012	6.03e-05
2	2:224740332	224740332	T	ADD	1.386	0.07346	1.2	1.6	4.443	8.89e-06
2	2:226672422	226672422	G	ADD	0.7769	0.06284	0.6868	0.8787	-4.018	5.86e-05
2	2:228507361	228507361	G	ADD	1.289	0.05714	1.152	1.442	4.442	8.9e-06
2	2:228507390	228507390	G	ADD	1.342	0.07159	1.166	1.544	4.111	3.94e-05
2	2:228961346	228961346	CTGTGTG	ADD	0.6778	0.08888	0.5694	0.8068	-4.376	1.21e-05
2	2:229054107	229054107	A	ADD	1.331	0.06612	1.169	1.515	4.326	1.52e-05
2	2:229082087	229082087	A	ADD	1.3	0.06252	1.15	1.469	4.196	2.72e-05
2	2:232815341	232815341	G	ADD	1.272	0.05272	1.147	1.41	4.558	5.17e-06
2	2:232825886	232825886	G	ADD	1.258	0.05247	1.135	1.395	4.377	1.2e-05
2	2:232851860	232851860	G	ADD	1.242	0.05248	1.121	1.377	4.134	3.57e-05
2	2:232880971	232880971	G	ADD	1.25	0.05256	1.127	1.385	4.24	2.24e-05
2	2:233228255	233228255	T	ADD	1.239	0.05338	1.116	1.375	4.009	6.09e-05
2	2:233229179	233229179	A	ADD	1.238	0.05343	1.115	1.374	3.992	6.56e-05
2	2:234372110	234372110	C	ADD	1.68	0.1292	1.304	2.164	4.012	6.02e-05
2	2:234536637	234536637	A	ADD	1.236	0.05455	1.111	1.376	3.891	9.98e-05
2	2:234567601	234567601	G	ADD	1.238	0.05458	1.112	1.377	3.905	9.42e-05
2	2:234576705	234576705	A	ADD	1.24	0.05382	1.116	1.378	3.999	6.36e-05
2	2:234696301	234696301	A	ADD	1.242	0.05273	1.12	1.377	4.109	3.97e-05
2	2:234714134	234714134	C	ADD	0.5591	0.1394	0.4254	0.7348	-4.17	3.05e-05
2	2:235195408	235195408	T	ADD	0.4073	0.2252	0.2619	0.6333	-3.988	6.65e-05
2	2:235211286	235211286	T	ADD	0.2827	0.3131	0.153	0.5222	-4.035	5.45e-05
2	2:235211342	235211342	T	ADD	1.267	0.05695	1.134	1.417	4.161	3.17e-05
2	2:235211844	235211844	A	ADD	1.272	0.05692	1.138	1.423	4.233	2.3e-05
2	2:235212056	235212056	T	ADD	1.272	0.05692	1.138	1.423	4.233	2.3e-05
2	2:235212296	235212296	T	ADD	1.272	0.05691	1.138	1.422	4.226	2.38e-05
2	2:235212327	235212327	G	ADD	1.272	0.05691	1.138	1.422	4.226	2.38e-05
2	2:235212777	235212777	ATGTGTG	ADD	1.278	0.05656	1.144	1.428	4.336	1.45e-05
2	2:235213974	235213974	A	ADD	1.28	0.05686	1.145	1.431	4.34	1.43e-05
2	2:235213993	235213993	A	ADD	1.231	0.05318	1.11	1.367	3.914	9.07e-05
2	2:235214296	235214296	T	ADD	1.269	0.05679	1.135	1.418	4.193	2.76e-05
2	2:235214929	235214929	A	ADD	1.253	0.05724	1.12	1.402	3.947	7.92e-05
2	2:235215294	235215294	A	ADD	1.253	0.05724	1.12	1.402	3.947	7.92e-05
2	2:235216752	235216752	G	ADD	1.259	0.05725	1.126	1.409	4.027	5.66e-05
2	2:235216864	235216864	A	ADD	0.3557	0.2345	0.2246	0.5632	-4.408	1.04e-05
2	2:235218680	235218680	A	ADD	1.248	0.05475	1.121	1.39	4.05	5.11e-05
2	2:235218879	235218879	A	ADD	1.269	0.05996	1.128	1.427	3.97	7.19e-05
2	2:235218996	235218996	A	ADD	1.27	0.06023	1.128	1.429	3.965	7.35e-05
2	2:235219536	235219536	C	ADD	1.273	0.06021	1.132	1.433	4.014	5.98e-05
2	2:235219567	235219567	G	ADD	1.273	0.06021	1.132	1.433	4.014	5.98e-05
2	2:235219906	235219906	G	ADD	1.27	0.06023	1.128	1.429	3.965	7.35e-05
2	2:235287435	235287435	A	ADD	0.7495	0.06321	0.6622	0.8483	-4.562	5.07e-06
2	2:235308712	235308712	A	ADD	1.98	0.1499	1.476	2.656	4.557	5.18e-06
2	2:238848818	238848818	G	ADD	1.862	0.1551	1.374	2.523	4.008	6.13e-05
2	2:238851114	238851114	T	ADD	1.683	0.1159	1.341	2.112	4.489	7.17e-06
2	2:239832097	239832097	A	ADD	1.345	0.06675	1.18	1.533	4.439	9.06e-06
2	2:239883408	239883408	<INS:ME:ALU>	ADD	0.7712	0.05723	0.6894	0.8627	-4.54	5.63e-06
2	2:242348250	242348250	A	ADD	1.414	0.08885	1.188	1.683	3.902	9.53e-05
3	3:975135	975135	G	ADD	2.128	0.1662	1.536	2.947	4.542	5.57e-06
3	3:1000177	1000177	A	ADD	2.278	0.187	1.579	3.287	4.403	1.07e-05
3	3:1021109	1021109	A	ADD	0.7008	0.09095	0.5864	0.8376	-3.909	9.29e-05
3	3:1038573	1038573	C	ADD	0.5976	0.1193	0.473	0.7551	-4.314	1.6e-05
3	3:1080789	1080789	A	ADD	0.8055	0.05283	0.7262	0.8933	-4.095	4.23e-05
3	3:1080795	1080795	T	ADD	0.7981	0.0529	0.7195	0.8853	-4.264	2.01e-05
3	3:1080799	1080799	G	ADD	0.7959	0.0529	0.7176	0.8829	-4.314	1.6e-05
3	3:1176881	1176881	CT	ADD	1.265	0.05221	1.142	1.401	4.503	6.69e-06
3	3:1504725	1504725	C	ADD	1.878	0.1583	1.377	2.561	3.982	6.83e-05
3	3:3547473	3547473	A	ADD	1.266	0.05605	1.135	1.414	4.214	2.5e-05
3	3:3547546	3547546	A	ADD	1.263	0.05606	1.132	1.41	4.167	3.09e-05
3	3:3635698	3635698	A	ADD	1.5	0.09065	1.255	1.791	4.469	7.86e-06
3	3:3644446	3644446	G	ADD	1.335	0.06547	1.174	1.517	4.409	1.04e-05
3	3:3658671	3658671	A	ADD	0.7992	0.05604	0.7161	0.892	-4	6.34e-05
3	3:3659759	3659759	G	ADD	1.244	0.05236	1.122	1.378	4.164	3.12e-05
3	3:3659802	3659802	T	ADD	0.8054	0.05248	0.7267	0.8927	-4.123	3.73e-05
3	3:4793006	4793006	G	ADD	1.601	0.1133	1.282	1.999	4.151	3.31e-05
3	3:6258473	6258473	G	ADD	1.253	0.05419	1.127	1.394	4.166	3.11e-05
3	3:6260570	6260570	C	ADD	0.7893	0.0531	0.7113	0.8759	-4.457	8.33e-06
3	3:6260623	6260623	C	ADD	1.263	0.0523	1.14	1.399	4.458	8.26e-06
3	3:6403495	6403495	C	ADD	0.7988	0.0531	0.7198	0.8864	-4.231	2.33e-05
3	3:6406513	6406513	C	ADD	0.8053	0.05302	0.7258	0.8935	-4.083	4.44e-05
3	3:6518182	6518182	C	ADD	1.258	0.0567	1.126	1.406	4.047	5.19e-05
3	3:6519579	6519579	A	ADD	1.295	0.05769	1.157	1.45	4.482	7.38e-06
3	3:6519583	6519583	G	ADD	1.254	0.05767	1.12	1.404	3.926	8.62e-05
3	3:6644285	6644285	AT	ADD	0.8123	0.05338	0.7316	0.9019	-3.895	9.83e-05
3	3:6644564	6644564	G	ADD	0.8123	0.05338	0.7316	0.9019	-3.895	9.83e-05
3	3:6647249	6647249	A	ADD	0.8105	0.05341	0.7299	0.9	-3.933	8.37e-05
3	3:6649648	6649648	G	ADD	0.8123	0.05338	0.7316	0.9019	-3.895	9.83e-05
3	3:6649660	6649660	C	ADD	0.8123	0.05338	0.7316	0.9019	-3.895	9.83e-05
3	3:6649715	6649715	C	ADD	0.8123	0.05338	0.7316	0.9019	-3.895	9.83e-05
3	3:6650936	6650936	A	ADD	0.8123	0.05338	0.7316	0.9019	-3.895	9.83e-05
3	3:6650960	6650960	T	ADD	0.8123	0.05338	0.7316	0.9019	-3.895	9.83e-05
3	3:6650969	6650969	C	ADD	0.8123	0.05338	0.7316	0.9019	-3.895	9.83e-05
3	3:6651004	6651004	TCTA	ADD	0.81	0.05346	0.7294	0.8995	-3.942	8.08e-05
3	3:6651929	6651929	A	ADD	0.8123	0.05338	0.7316	0.9019	-3.895	9.83e-05
3	3:6653715	6653715	T	ADD	0.8123	0.05338	0.7316	0.9019	-3.895	9.83e-05
3	3:6654288	6654288	C	ADD	0.8123	0.05338	0.7316	0.9019	-3.895	9.83e-05
3	3:6655693	6655693	TG	ADD	0.8105	0.05341	0.7299	0.9	-3.933	8.37e-05
3	3:6655747	6655747	T	ADD	0.8106	0.0534	0.73	0.9	-3.933	8.4e-05
3	3:6656173	6656173	G	ADD	0.8101	0.05341	0.7296	0.8995	-3.943	8.06e-05
3	3:6657396	6657396	A	ADD	0.811	0.05335	0.7305	0.9004	-3.926	8.63e-05
3	3:9255782	9255782	A	ADD	1.586	0.1014	1.3	1.934	4.549	5.4e-06
3	3:9274895	9274895	A	ADD	0.7521	0.06936	0.6565	0.8616	-4.108	3.99e-05
3	3:11883868	11883868	CAA	ADD	1.626	0.1134	1.302	2.031	4.289	1.79e-05
3	3:11955899	11955899	A	ADD	2.155	0.1787	1.518	3.058	4.294	1.75e-05
3	3:11955938	11955938	T	ADD	1.274	0.05714	1.139	1.425	4.243	2.2e-05
3	3:11955945	11955945	C	ADD	1.281	0.05637	1.147	1.43	4.389	1.14e-05
3	3:11955948	11955948	A	ADD	1.264	0.05609	1.132	1.41	4.171	3.04e-05
3	3:18829587	18829587	C	ADD	0.7794	0.06104	0.6915	0.8784	-4.084	4.43e-05
3	3:18829738	18829738	C	ADD	0.7525	0.06821	0.6583	0.8601	-4.169	3.05e-05
3	3:18838880	18838880	T	ADD	0.7955	0.055	0.7142	0.886	-4.16	3.18e-05
3	3:18845347	18845347	T	ADD	0.7949	0.05498	0.7137	0.8854	-4.174	3e-05
3	3:20854816	20854816	A	ADD	1.47	0.09744	1.214	1.779	3.951	7.77e-05
3	3:20880549	20880549	G	ADD	1.467	0.09743	1.212	1.775	3.932	8.44e-05
3	3:21643430	21643430	C	ADD	1.295	0.06305	1.144	1.465	4.098	4.17e-05
3	3:22104064	22104064	A	ADD	1.287	0.05786	1.149	1.441	4.359	1.31e-05
3	3:22105999	22105999	T	ADD	1.259	0.05308	1.135	1.397	4.339	1.43e-05
3	3:24280948	24280948	T	ADD	0.7982	0.05437	0.7176	0.888	-4.144	3.41e-05
3	3:24285615	24285615	T	ADD	0.3931	0.2378	0.2467	0.6265	-3.927	8.61e-05
3	3:24844661	24844661	C	ADD	1.674	0.1288	1.301	2.154	4.001	6.31e-05
3	3:24858528	24858528	C	ADD	0.534	0.149	0.3987	0.715	-4.212	2.53e-05
3	3:24886717	24886717	C	ADD	0.7194	0.08016	0.6149	0.8418	-4.108	3.99e-05
3	3:29271574	29271574	G	ADD	0.4761	0.1775	0.3362	0.6742	-4.181	2.9e-05
3	3:29279284	29279284	A	ADD	1.287	0.06028	1.144	1.449	4.189	2.81e-05
3	3:34895045	34895045	AT	ADD	1.427	0.08687	1.204	1.692	4.096	4.2e-05
3	3:34903225	34903225	T	ADD	1.429	0.08688	1.205	1.694	4.106	4.03e-05
3	3:34904492	34904492	A	ADD	1.429	0.08688	1.205	1.694	4.106	4.03e-05
3	3:35499214	35499214	T	ADD	0.8079	0.05296	0.7283	0.8963	-4.028	5.63e-05
3	3:35923877	35923877	G	ADD	0.8047	0.05305	0.7252	0.8929	-4.097	4.19e-05
3	3:35932494	35932494	A	ADD	0.8025	0.05313	0.7231	0.8905	-4.142	3.45e-05
3	3:35934092	35934092	C	ADD	0.8095	0.05309	0.7295	0.8983	-3.98	6.88e-05
3	3:35935077	35935077	T	ADD	0.8098	0.0531	0.7297	0.8986	-3.974	7.06e-05
3	3:35935713	35935713	CA	ADD	0.8098	0.0531	0.7297	0.8986	-3.974	7.06e-05
3	3:35935727	35935727	A	ADD	0.8098	0.0531	0.7297	0.8986	-3.974	7.06e-05
3	3:35936616	35936616	C	ADD	0.8041	0.05315	0.7245	0.8923	-4.103	4.07e-05
3	3:35936937	35936937	C	ADD	0.8068	0.05315	0.727	0.8954	-4.039	5.37e-05
3	3:35937423	35937423	G	ADD	0.8068	0.05315	0.727	0.8954	-4.039	5.37e-05
3	3:35941124	35941124	C	ADD	0.8041	0.05315	0.7245	0.8923	-4.103	4.07e-05
3	3:35941861	35941861	C	ADD	0.8085	0.05313	0.7286	0.8973	-4	6.34e-05
3	3:35942017	35942017	T	ADD	0.809	0.05318	0.7289	0.8978	-3.987	6.69e-05
3	3:35942037	35942037	A	ADD	0.8015	0.0532	0.7221	0.8896	-4.16	3.19e-05
3	3:35942135	35942135	C	ADD	0.8015	0.0532	0.7221	0.8896	-4.16	3.19e-05
3	3:35943377	35943377	T	ADD	0.7969	0.05354	0.7175	0.885	-4.241	2.22e-05
3	3:35943378	35943378	T	ADD	0.7966	0.05355	0.7172	0.8847	-4.247	2.17e-05
3	3:35943878	35943878	G	ADD	0.8013	0.05319	0.722	0.8894	-4.164	3.12e-05
3	3:35944319	35944319	A	ADD	0.8013	0.05319	0.722	0.8894	-4.164	3.12e-05
3	3:35945774	35945774	A	ADD	0.8008	0.0532	0.7215	0.8888	-4.177	2.96e-05
3	3:35948081	35948081	G	ADD	0.8008	0.0532	0.7215	0.8888	-4.177	2.96e-05
3	3:35950046	35950046	G	ADD	0.8006	0.0532	0.7214	0.8886	-4.18	2.92e-05
3	3:35962757	35962757	T	ADD	0.8074	0.05319	0.7275	0.8962	-4.021	5.79e-05
3	3:35969079	35969079	C	ADD	0.8045	0.05312	0.7249	0.8927	-4.096	4.21e-05
3	3:38321126	38321126	A	ADD	1.635	0.1253	1.279	2.09	3.924	8.72e-05
3	3:38806037	38806037	C	ADD	1.678	0.1216	1.322	2.13	4.257	2.07e-05
3	3:38812769	38812769	T	ADD	0.5693	0.1394	0.4332	0.7481	-4.042	5.3e-05
3	3:39325523	39325523	C	ADD	0.5226	0.1582	0.3833	0.7126	-4.102	4.1e-05
3	3:40415181	40415181	T	ADD	1.823	0.1422	1.379	2.408	4.223	2.41e-05
3	3:40528191	40528191	C	ADD	0.7969	0.05236	0.7192	0.8831	-4.335	1.46e-05
3	3:40538609	40538609	C	ADD	0.6543	0.09967	0.5382	0.7954	-4.256	2.08e-05
3	3:40538611	40538611	T	ADD	0.662	0.09764	0.5467	0.8016	-4.224	2.4e-05
3	3:40558150	40558150	C	ADD	0.7336	0.07947	0.6278	0.8573	-3.898	9.71e-05
3	3:40565291	40565291	C	ADD	1.339	0.07037	1.166	1.537	4.146	3.39e-05
3	3:40569652	40569652	A	ADD	0.6584	0.1012	0.54	0.8029	-4.13	3.64e-05
3	3:40569746	40569746	G	ADD	0.6584	0.1012	0.54	0.8029	-4.13	3.64e-05
3	3:40622311	40622311	A	ADD	0.6326	0.1026	0.5173	0.7736	-4.462	8.14e-06
3	3:40625642	40625642	G	ADD	0.6336	0.1023	0.5184	0.7742	-4.461	8.16e-06
3	3:43250297	43250297	C	ADD	1.206	0.0674	1.057	1.377	2.784	5.23e-05
3	3:43250443	43250443	A	ADD	1.213	0.0674	1.063	1.384	2.864	6.1e-05
3	3:43250978	43250978	G	ADD	1.224	0.0694	1.068	1.402	2.911	3.87e-05
3	3:43251647	43251647	A	ADD	1.403	0.08678	1.184	1.664	3.906	9.38e-05
3	3:43251647	43251647	A	ADD	1.403	0.08678	1.184	1.664	3.906	9.38e-05
3	3:43251754	43251754	A	ADD	1.218	0.0693	1.063	1.395	2.84	7.46e-05
3	3:43252207	43252207	A	ADD	1.218	0.0693	1.063	1.395	2.84	7.46e-05
3	3:43253295	43253295	A	ADD	1.218	0.0693	1.063	1.395	2.84	7.46e-05
3	3:43253575	43253575	A	ADD	1.218	0.0693	1.063	1.395	2.84	7.46e-05
3	3:43253709	43253709	G	ADD	1.218	0.0693	1.063	1.395	2.84	7.46e-05
3	3:43254107	43254107	T	ADD	1.218	0.0693	1.063	1.395	2.84	7.46e-05
3	3:43254633	43254633	G	ADD	1.395	0.0865	1.178	1.653	3.851	6.23e-07
3	3:43254927	43254927	G	ADD	1.395	0.0865	1.178	1.653	3.851	6.23e-07
3	3:43254959	43254959	C	ADD	1.395	0.0865	1.178	1.653	3.851	6.23e-07
3	3:43256121	43256121	A	ADD	1.395	0.0865	1.178	1.653	3.851	6.23e-07
3	3:43256705	43256705	C	ADD	1.218	0.06935	1.063	1.396	2.848	5.85e-05
3	3:43256708	43256708	A	ADD	1.395	0.0865	1.178	1.653	3.851	6.23e-07
3	3:43256709	43256709	C	ADD	1.395	0.0865	1.178	1.653	3.851	6.23e-07
3	3:43256744	43256744	T	ADD	1.53	0.0865	1.178	1.653	3.851	6.23e-07
3	3:43256792	43256792	G	ADD	1.395	0.0865	1.178	1.653	3.851	6.23e-07
3	3:43257188	43257188	C	ADD	1.219	0.06935	1.064	1.396	2.854	7.44e-05
3	3:43257745	43257745	T	ADD	1.219	0.06935	1.064	1.396	2.854	7.44e-05
3	3:43257827	43257827	A	ADD	1.219	0.06935	1.064	1.396	2.854	7.44e-05
3	3:43258226	43258226	G	ADD	1.219	0.06935	1.064	1.396	2.854	8.08e-05
3	3:43258613	43258613	A	ADD	1.395	0.0865	1.178	1.653	3.851	6.23e-07
3	3:43258771	43258771	G	ADD	1.227	0.06823	1.074	1.403	2.999	4.29e-05
3	3:43259389	43259389	C	ADD	1.395	0.0865	1.178	1.653	3.851	6.23e-07
3	3:43260662	43260662	A	ADD	1.395	0.0865	1.178	1.653	3.851	6.23e-07
3	3:43260836	43260836	A	ADD	1.219	0.06935	1.064	1.396	2.854	7.44e-05
3	3:43261082	43261082	T	ADD	1.219	0.06935	1.064	1.396	2.854	7.44e-05
3	3:43261817	43261817	G	ADD	1.221	0.06941	1.066	1.399	2.877	7.44e-05
3	3:43263386	43263386	A	ADD	1.221	0.06941	1.066	1.399	2.877	7.44e-05
3	3:43263863	43263863	T	ADD	1.221	0.06941	1.066	1.399	2.877	7.44e-05
3	3:43265220	43265220	A	ADD	1.223	0.0694	1.067	1.401	2.901	5.37e-05
3	3:43265396	43265396	A	ADD	1.214	0.06958	1.059	1.391	2.786	5.37e-05
3	3:43266063	43266063	TTG	ADD	1.213	0.06958	1.059	1.39	2.778	5.37e-05
3	3:43266311	43266311	G	ADD	1.217	0.06961	1.062	1.395	2.819	4.95e-05
3	3:43267294	43267294	G	ADD	1.219	0.06961	1.064	1.397	2.846	4.93e-05
3	3:43267411	43267411	T	ADD	1.219	0.06961	1.064	1.397	2.846	4.93e-05
3	3:43270330	43270330	C	ADD	1.22	0.06961	1.065	1.399	2.86	6.29e-05
3	3:43270665	43270665	T	ADD	1.218	0.06966	1.063	1.396	2.832	6.29e-05
3	3:43271591	43271591	C	ADD	1.218	0.06966	1.063	1.396	2.832	6.29e-05
3	3:43271661	43271661	G	ADD	1.218	0.06966	1.063	1.396	2.832	6.29e-05
3	3:43271800	43271800	A	ADD	1.392	0.08698	1.174	1.651	3.803	4.3e-07
3	3:43272079	43272079	A	ADD	1.218	0.06966	1.063	1.396	2.832	6.29e-05
3	3:43272215	43272215	GTA	ADD	1.218	0.06966	1.063	1.396	2.832	6.29e-05
3	3:43272584	43272584	T	ADD	1.392	0.08698	1.174	1.651	3.803	4.3e-07
3	3:43273382	43273382	A	ADD	1.393	0.08698	1.175	1.652	3.813	4.3e-07
3	3:43274329	43274329	C	ADD	1.219	0.06966	1.063	1.397	2.839	6.29e-05
3	3:43274979	43274979	G	ADD	1.219	0.06966	1.063	1.397	2.839	8e-05
3	3:43275059	43275059	C	ADD	1.219	0.06966	1.063	1.397	2.839	8e-05
3	3:43275403	43275403	A	ADD	1.232	0.06942	1.075	1.412	3.008	7.38e-05
3	3:43276167	43276167	G	ADD	1.219	0.06966	1.063	1.397	2.839	7.38e-05
3	3:43276850	43276850	T	ADD	1.219	0.06966	1.063	1.397	2.839	7.38e-05
3	3:43276981	43276981	C	ADD	1.219	0.06966	1.063	1.397	2.839	7.38e-05
3	3:43277982	43277982	C	ADD	1.216	0.06967	1.061	1.394	2.811	9.37e-05
3	3:43278297	43278297	G	ADD	1.21	0.06974	1.056	1.387	2.735	9.37e-05
3	3:43278354	43278354	T	ADD	1.393	0.08698	1.175	1.652	3.813	6.31e-07
3	3:43279617	43279617	C	ADD	1.215	0.06991	1.059	1.393	2.78	9.35e-05
3	3:43279678	43279678	C	ADD	1.215	0.06991	1.059	1.393	2.78	9.35e-05
3	3:43279878	43279878	T	ADD	1.214	0.06991	1.058	1.392	2.771	7.36e-05
3	3:43279986	43279986	G	ADD	1.214	0.06991	1.058	1.392	2.771	7.98e-05
3	3:43280305	43280305	A	ADD	1.219	0.06985	1.063	1.397	2.83	8.65e-05
3	3:43280372	43280372	T	ADD	1.393	0.08698	1.175	1.652	3.813	6.31e-07
3	3:43280523	43280523	G	ADD	1.219	0.06985	1.063	1.397	2.83	8.65e-05
3	3:43281834	43281834	T	ADD	1.393	0.08698	1.175	1.652	3.813	9.21e-07
3	3:43284071	43284071	A	ADD	1.396	0.08778	1.176	1.659	3.804	1.12e-06
3	3:43285445	43285445	C	ADD	1.389	0.08793	1.169	1.65	3.738	8.83e-07
3	3:43288162	43288162	T	ADD	1.4	0.08732	1.18	1.662	3.855	7.26e-07
3	3:43290332	43290332	A	ADD	1.4	0.08732	1.18	1.662	3.855	1.06e-06
3	3:43292852	43292852	T	ADD	1.4	0.08732	1.18	1.662	3.855	1.06e-06
3	3:43295114	43295114	G	ADD	1.4	0.08732	1.18	1.662	3.855	1.06e-06
3	3:43297085	43297085	T	ADD	1.4	0.08732	1.18	1.662	3.855	1.06e-06
3	3:43298726	43298726	T	ADD	1.401	0.08714	1.181	1.662	3.871	1.1e-06
3	3:43300647	43300647	A	ADD	1.401	0.08714	1.181	1.662	3.871	1.1e-06
3	3:43300871	43300871	C	ADD	1.401	0.08714	1.181	1.662	3.871	1.1e-06
3	3:43301454	43301454	C	ADD	1.401	0.08714	1.181	1.662	3.871	1.1e-06
3	3:43301884	43301884	A	ADD	1.401	0.08714	1.181	1.662	3.871	1.1e-06
3	3:43302159	43302159	G	ADD	1.4	0.08713	1.18	1.661	3.863	1.27e-06
3	3:43302855	43302855	G	ADD	1.4	0.08713	1.18	1.661	3.863	1.27e-06
3	3:43303085	43303085	G	ADD	1.4	0.08713	1.18	1.661	3.863	1.27e-06
3	3:43303127	43303127	G	ADD	1.4	0.08713	1.18	1.661	3.863	1.27e-06
3	3:43303197	43303197	C	ADD	1.4	0.08713	1.18	1.661	3.863	1.27e-06
3	3:43303296	43303296	A	ADD	1.4	0.08713	1.18	1.661	3.863	1.27e-06
3	3:43303400	43303400	A	ADD	1.4	0.08713	1.18	1.661	3.863	1.27e-06
3	3:43304218	43304218	AGAAG	ADD	1.4	0.08713	1.18	1.661	3.863	1.27e-06
3	3:43306344	43306344	G	ADD	1.4	0.08713	1.18	1.661	3.863	1.27e-06
3	3:43307740	43307740	G	ADD	1.407	0.08657	1.187	1.667	3.944	8.01e-05
3	3:43307740	43307740	G	ADD	1.407	0.08657	1.187	1.667	3.944	8.01e-05
3	3:43315848	43315848	T	ADD	1.343	0.09293	1.119	1.611	3.171	7.27e-05
3	3:44168614	44168614	G	ADD	1.358	0.07399	1.174	1.569	4.131	3.61e-05
3	3:45653215	45653215	TCTGAGGCTTGTCCTGACATCA	ADD	0.7916	0.05853	0.7058	0.8878	-3.994	6.51e-05
3	3:45653577	45653577	C	ADD	0.7898	0.05859	0.7041	0.8859	-4.029	5.61e-05
3	3:45656602	45656602	A	ADD	0.791	0.05845	0.7054	0.887	-4.011	6.05e-05
3	3:45662211	45662211	ACT	ADD	0.7923	0.05825	0.7068	0.8881	-3.997	6.41e-05
3	3:45664685	45664685	A	ADD	0.7966	0.05813	0.7108	0.8928	-3.911	9.18e-05
3	3:51401883	51401883	G	ADD	2.656	0.2311	1.689	4.178	4.227	2.37e-05
3	3:51982251	51982251	G	ADD	1.372	0.07089	1.194	1.577	4.464	8.03e-06
3	3:52018507	52018507	T	ADD	1.51	0.09275	1.259	1.812	4.447	8.73e-06
3	3:52018509	52018509	G	ADD	1.504	0.09306	1.253	1.805	4.387	1.15e-05
3	3:52070196	52070196	G	ADD	1.306	0.0678	1.144	1.492	3.94	8.15e-05
3	3:52080970	52080970	T	ADD	1.225	0.05201	1.106	1.356	3.899	9.64e-05
3	3:52081136	52081136	A	ADD	1.229	0.05168	1.111	1.361	3.997	6.4e-05
3	3:55311191	55311191	C	ADD	1.297	0.06624	1.139	1.477	3.928	8.55e-05
3	3:59891227	59891227	T	ADD	1.806	0.1462	1.356	2.405	4.043	5.27e-05
3	3:59891635	59891635	T	ADD	1.779	0.1478	1.331	2.376	3.896	9.8e-05
3	3:59893953	59893953	A	ADD	2.077	0.1752	1.473	2.928	4.172	3.01e-05
3	3:60225409	60225409	A	ADD	1.534	0.1071	1.243	1.892	3.993	6.54e-05
3	3:65947961	65947961	C	ADD	1.466	0.09685	1.212	1.772	3.948	7.89e-05
3	3:69294870	69294870	G	ADD	1.404	0.07554	1.211	1.628	4.49	7.12e-06
3	3:71124867	71124867	G	ADD	0.8039	0.05405	0.7231	0.8938	-4.038	5.39e-05
3	3:71127290	71127290	TA	ADD	0.7941	0.05282	0.716	0.8808	-4.364	1.28e-05
3	3:71127491	71127491	T	ADD	0.8087	0.05314	0.7287	0.8975	-3.996	6.45e-05
3	3:71128028	71128028	A	ADD	0.8087	0.05314	0.7287	0.8975	-3.996	6.45e-05
3	3:71128054	71128054	G	ADD	0.7933	0.05311	0.7149	0.8804	-4.359	1.31e-05
3	3:71129154	71129154	G	ADD	0.7933	0.05311	0.7149	0.8804	-4.359	1.31e-05
3	3:71129714	71129714	G	ADD	0.793	0.05312	0.7146	0.88	-4.367	1.26e-05
3	3:71130199	71130199	G	ADD	0.793	0.05312	0.7146	0.88	-4.367	1.26e-05
3	3:71131776	71131776	C	ADD	0.7945	0.0532	0.7158	0.8818	-4.325	1.52e-05
3	3:71134734	71134734	T	ADD	0.81	0.05288	0.7303	0.8985	-3.984	6.78e-05
3	3:71139799	71139799	A	ADD	0.7993	0.05267	0.721	0.8863	-4.252	2.12e-05
3	3:71140821	71140821	C	ADD	0.8127	0.05309	0.7324	0.9018	-3.907	9.33e-05
3	3:71141155	71141155	A	ADD	0.813	0.05308	0.7327	0.9021	-3.9	9.62e-05
3	3:71142402	71142402	T	ADD	0.8127	0.05309	0.7324	0.9018	-3.907	9.33e-05
3	3:71876766	71876766	A	ADD	0.3403	0.2374	0.2137	0.5419	-4.54	5.62e-06
3	3:71878629	71878629	A	ADD	0.3384	0.2373	0.2126	0.5389	-4.565	5e-06
3	3:71882314	71882314	A	ADD	0.3611	0.2379	0.2265	0.5755	-4.282	1.85e-05
3	3:71883981	71883981	C	ADD	0.5923	0.1307	0.4585	0.7653	-4.007	6.16e-05
3	3:71884012	71884012	T	ADD	0.5869	0.1307	0.4543	0.7583	-4.078	4.55e-05
3	3:71884577	71884577	T	ADD	0.5937	0.1309	0.4594	0.7674	-3.983	6.81e-05
3	3:71888329	71888329	A	ADD	0.3725	0.238	0.2336	0.594	-4.149	3.35e-05
3	3:71889422	71889422	C	ADD	0.3725	0.238	0.2336	0.594	-4.149	3.35e-05
3	3:76672037	76672037	C	ADD	1.23	0.05251	1.11	1.363	3.94	8.13e-05
3	3:76672692	76672692	G	ADD	1.231	0.05266	1.111	1.365	3.954	7.69e-05
3	3:76719472	76719472	GT	ADD	0.8001	0.05544	0.7178	0.892	-4.021	5.79e-05
3	3:76724071	76724071	C	ADD	0.8013	0.05544	0.7188	0.8932	-3.996	6.44e-05
3	3:76724587	76724587	A	ADD	0.8011	0.05545	0.7186	0.893	-4	6.33e-05
3	3:76742046	76742046	A	ADD	1.62	0.1136	1.297	2.025	4.248	2.16e-05
3	3:76800567	76800567	G	ADD	2.318	0.1952	1.581	3.399	4.307	1.66e-05
3	3:76801515	76801515	G	ADD	2.349	0.1933	1.608	3.431	4.417	1e-05
3	3:76802886	76802886	T	ADD	0.5644	0.1321	0.4356	0.7312	-4.33	1.49e-05
3	3:78687335	78687335	G	ADD	1.228	0.05234	1.108	1.361	3.924	8.7e-05
3	3:78710634	78710634	G	ADD	1.257	0.05271	1.133	1.394	4.336	1.45e-05
3	3:78774525	78774525	TA	ADD	1.228	0.05257	1.107	1.361	3.9	9.63e-05
3	3:78777795	78777795	A	ADD	1.75	0.134	1.346	2.275	4.176	2.96e-05
3	3:78957712	78957712	C	ADD	1.74	0.1397	1.323	2.288	3.965	7.36e-05
3	3:85904359	85904359	G	ADD	1.614	0.1225	1.269	2.052	3.905	9.42e-05
3	3:100608308	100608308	C	ADD	1.232	0.05312	1.11	1.367	3.922	8.77e-05
3	3:100610836	100610836	A	ADD	1.23	0.05316	1.108	1.365	3.895	9.81e-05
3	3:100613609	100613609	C	ADD	0.7904	0.05204	0.7138	0.8753	-4.519	6.21e-06
3	3:100710996	100710996	T	ADD	1.261	0.05145	1.14	1.395	4.514	6.37e-06
3	3:100712764	100712764	G	ADD	1.232	0.05142	1.114	1.362	4.055	5.01e-05
3	3:100713414	100713414	T	ADD	1.333	0.06478	1.174	1.514	4.44	8.98e-06
3	3:100726362	100726362	C	ADD	1.238	0.05193	1.118	1.371	4.114	3.89e-05
3	3:100726391	100726391	C	ADD	1.239	0.05196	1.119	1.371	4.118	3.83e-05
3	3:100764652	100764652	G	ADD	1.258	0.05257	1.135	1.394	4.362	1.29e-05
3	3:100810540	100810540	G	ADD	0.4313	0.1861	0.2994	0.6212	-4.518	6.25e-06
3	3:102702985	102702985	T	ADD	1.975	0.1626	1.436	2.716	4.186	2.84e-05
3	3:102726434	102726434	G	ADD	2.065	0.1634	1.499	2.845	4.438	9.1e-06
3	3:102965817	102965817	A	ADD	1.956	0.17	1.402	2.729	3.947	7.91e-05
3	3:102967804	102967804	G	ADD	1.978	0.1722	1.411	2.772	3.96	7.48e-05
3	3:102968630	102968630	T	ADD	2.014	0.1728	1.436	2.826	4.053	5.06e-05
3	3:102968833	102968833	T	ADD	2.036	0.1731	1.45	2.858	4.106	4.03e-05
3	3:102970840	102970840	C	ADD	2.005	0.1745	1.424	2.822	3.986	6.72e-05
3	3:102970913	102970913	A	ADD	2.005	0.1745	1.424	2.822	3.986	6.72e-05
3	3:103002190	103002190	C	ADD	1.45	0.09365	1.207	1.742	3.97	7.2e-05
3	3:103017208	103017208	A	ADD	1.365	0.07939	1.168	1.595	3.921	8.82e-05
3	3:109105562	109105562	C	ADD	1.3	0.06631	1.142	1.48	3.956	7.62e-05
3	3:109106459	109106459	T	ADD	1.3	0.06631	1.142	1.48	3.956	7.62e-05
3	3:109106652	109106652	C	ADD	1.299	0.06631	1.141	1.479	3.947	7.92e-05
3	3:109112147	109112147	T	ADD	1.291	0.06528	1.136	1.467	3.908	9.32e-05
3	3:109114202	109114202	T	ADD	1.291	0.06528	1.136	1.467	3.908	9.32e-05
3	3:109114332	109114332	A	ADD	1.291	0.06528	1.136	1.467	3.908	9.32e-05
3	3:109116295	109116295	A	ADD	1.291	0.06528	1.136	1.467	3.908	9.32e-05
3	3:118200641	118200641	T	ADD	1.245	0.05325	1.122	1.382	4.117	3.85e-05
3	3:118201878	118201878	T	ADD	1.256	0.05326	1.131	1.394	4.277	1.89e-05
3	3:118202458	118202458	A	ADD	1.263	0.05323	1.138	1.402	4.385	1.16e-05
3	3:118204601	118204601	C	ADD	1.249	0.05331	1.125	1.387	4.172	3.01e-05
3	3:118208264	118208264	A	ADD	1.236	0.05302	1.114	1.372	4.002	6.29e-05
3	3:118208677	118208677	GT	ADD	1.233	0.05299	1.112	1.368	3.958	7.57e-05
3	3:118211067	118211067	C	ADD	1.236	0.05312	1.113	1.371	3.983	6.81e-05
3	3:118213362	118213362	G	ADD	1.238	0.05304	1.116	1.374	4.027	5.64e-05
3	3:118213559	118213559	A	ADD	1.235	0.05316	1.113	1.371	3.971	7.16e-05
3	3:118216387	118216387	C	ADD	1.235	0.05308	1.113	1.371	3.981	6.87e-05
3	3:118242776	118242776	T	ADD	0.6362	0.1152	0.5076	0.7973	-3.927	8.59e-05
3	3:118242982	118242982	G	ADD	0.6362	0.1152	0.5076	0.7973	-3.927	8.59e-05
3	3:118243617	118243617	G	ADD	0.6362	0.1152	0.5076	0.7973	-3.927	8.59e-05
3	3:118243813	118243813	C	ADD	0.6362	0.1152	0.5076	0.7973	-3.927	8.59e-05
3	3:118243968	118243968	G	ADD	0.6362	0.1152	0.5076	0.7973	-3.927	8.59e-05
3	3:118244979	118244979	T	ADD	0.6362	0.1152	0.5076	0.7973	-3.927	8.59e-05
3	3:118245156	118245156	A	ADD	0.6362	0.1152	0.5076	0.7973	-3.927	8.59e-05
3	3:118245924	118245924	T	ADD	0.6362	0.1152	0.5076	0.7973	-3.927	8.59e-05
3	3:118246284	118246284	G	ADD	0.6362	0.1152	0.5076	0.7973	-3.927	8.59e-05
3	3:118246390	118246390	C	ADD	0.6362	0.1152	0.5076	0.7973	-3.927	8.59e-05
3	3:118246430	118246430	C	ADD	0.6362	0.1152	0.5076	0.7973	-3.927	8.59e-05
3	3:118246532	118246532	C	ADD	0.6362	0.1152	0.5076	0.7973	-3.927	8.59e-05
3	3:118246922	118246922	C	ADD	0.6362	0.1152	0.5076	0.7973	-3.927	8.59e-05
3	3:118246949	118246949	T	ADD	0.6362	0.1152	0.5076	0.7973	-3.927	8.59e-05
3	3:118247895	118247895	A	ADD	0.6362	0.1152	0.5076	0.7973	-3.927	8.59e-05
3	3:118248385	118248385	G	ADD	0.6362	0.1152	0.5076	0.7973	-3.927	8.59e-05
3	3:118256722	118256722	T	ADD	0.6362	0.1152	0.5076	0.7973	-3.927	8.59e-05
3	3:118258884	118258884	G	ADD	0.6347	0.1152	0.5065	0.7954	-3.947	7.9e-05
3	3:118271446	118271446	T	ADD	0.6418	0.1135	0.5138	0.8018	-3.906	9.39e-05
3	3:118273030	118273030	C	ADD	0.6418	0.1135	0.5138	0.8018	-3.906	9.39e-05
3	3:118273774	118273774	T	ADD	2.699	0.2266	1.731	4.208	4.381	1.18e-05
3	3:118276883	118276883	C	ADD	0.6413	0.1135	0.5134	0.8011	-3.913	9.12e-05
3	3:118286315	118286315	A	ADD	0.6425	0.1135	0.5144	0.8025	-3.899	9.68e-05
3	3:118287076	118287076	A	ADD	0.6425	0.1135	0.5144	0.8025	-3.899	9.68e-05
3	3:118288107	118288107	C	ADD	0.6425	0.1135	0.5144	0.8025	-3.899	9.68e-05
3	3:118288262	118288262	G	ADD	0.6425	0.1135	0.5144	0.8025	-3.899	9.68e-05
3	3:118288693	118288693	A	ADD	0.7882	0.05316	0.7102	0.8747	-4.477	7.55e-06
3	3:118289083	118289083	G	ADD	0.7914	0.05313	0.7131	0.8783	-4.403	1.07e-05
3	3:118289415	118289415	A	ADD	0.8062	0.053	0.7266	0.8944	-4.066	4.79e-05
3	3:118290221	118290221	T	ADD	0.6425	0.1135	0.5144	0.8025	-3.899	9.68e-05
3	3:118294235	118294235	G	ADD	0.8105	0.05329	0.7301	0.8997	-3.943	8.04e-05
3	3:118300024	118300024	G	ADD	0.625	0.114	0.4999	0.7815	-4.123	3.74e-05
3	3:118302181	118302181	T	ADD	0.6217	0.114	0.4972	0.7773	-4.171	3.04e-05
3	3:118305824	118305824	C	ADD	0.62	0.1138	0.496	0.775	-4.199	2.68e-05
3	3:118310230	118310230	C	ADD	0.5277	0.155	0.3894	0.7151	-4.123	3.74e-05
3	3:118311015	118311015	CT	ADD	0.6207	0.1134	0.497	0.7751	-4.208	2.58e-05
3	3:118311017	118311017	A	ADD	0.6207	0.1134	0.497	0.7751	-4.208	2.58e-05
3	3:118314552	118314552	T	ADD	0.6133	0.1138	0.4906	0.7666	-4.295	1.75e-05
3	3:118316731	118316731	A	ADD	0.8131	0.05318	0.7326	0.9024	-3.891	9.99e-05
3	3:118317541	118317541	A	ADD	0.6125	0.1138	0.4901	0.7656	-4.308	1.65e-05
3	3:118320821	118320821	A	ADD	0.6125	0.1138	0.4901	0.7656	-4.308	1.65e-05
3	3:118321397	118321397	C	ADD	0.6125	0.1138	0.4901	0.7656	-4.308	1.65e-05
3	3:118321499	118321499	TCA	ADD	0.6125	0.1138	0.4901	0.7656	-4.308	1.65e-05
3	3:118325057	118325057	T	ADD	0.8033	0.05335	0.7236	0.8918	-4.106	4.03e-05
3	3:118325185	118325185	GAAAAAAAAAA	ADD	1.278	0.05702	1.143	1.429	4.307	1.66e-05
3	3:118329363	118329363	T	ADD	0.8011	0.05338	0.7215	0.8894	-4.156	3.24e-05
3	3:118330999	118330999	T	ADD	0.8044	0.05337	0.7245	0.8931	-4.079	4.53e-05
3	3:118331172	118331172	A	ADD	0.8044	0.05337	0.7245	0.8931	-4.079	4.53e-05
3	3:118331943	118331943	C	ADD	0.8044	0.05337	0.7245	0.8931	-4.079	4.53e-05
3	3:118333646	118333646	C	ADD	0.8044	0.05337	0.7245	0.8931	-4.079	4.53e-05
3	3:118337674	118337674	A	ADD	0.8026	0.05338	0.7229	0.8912	-4.119	3.81e-05
3	3:118338743	118338743	A	ADD	0.804	0.05338	0.7241	0.8927	-4.086	4.38e-05
3	3:118338904	118338904	C	ADD	0.804	0.05338	0.7241	0.8927	-4.086	4.38e-05
3	3:118339332	118339332	G	ADD	0.804	0.05338	0.7241	0.8927	-4.086	4.38e-05
3	3:118341062	118341062	G	ADD	0.804	0.05338	0.7241	0.8927	-4.086	4.38e-05
3	3:118342077	118342077	G	ADD	0.8013	0.05337	0.7217	0.8897	-4.151	3.32e-05
3	3:118348700	118348700	G	ADD	0.8009	0.05337	0.7213	0.8892	-4.161	3.17e-05
3	3:118349226	118349226	G	ADD	0.8013	0.05338	0.7217	0.8897	-4.15	3.32e-05
3	3:118356599	118356599	T	ADD	0.5296	0.155	0.3908	0.7176	-4.1	4.13e-05
3	3:118357628	118357628	C	ADD	0.373	0.2224	0.2412	0.5767	-4.435	9.21e-06
3	3:118361238	118361238	G	ADD	0.5296	0.155	0.3908	0.7176	-4.1	4.13e-05
3	3:118362001	118362001	C	ADD	0.373	0.2224	0.2412	0.5767	-4.435	9.21e-06
3	3:118378741	118378741	A	ADD	1.241	0.0519	1.121	1.374	4.163	3.15e-05
3	3:118402360	118402360	A	ADD	0.5088	0.1637	0.3692	0.7012	-4.129	3.65e-05
3	3:118433566	118433566	A	ADD	0.5345	0.1456	0.4018	0.7111	-4.301	1.7e-05
3	3:118477613	118477613	A	ADD	1.627	0.1081	1.316	2.011	4.501	6.77e-06
3	3:118519649	118519649	GACT	ADD	0.6977	0.07932	0.5973	0.8151	-4.538	5.69e-06
3	3:132103139	132103139	T	ADD	0.6924	0.0828	0.5887	0.8144	-4.439	9.05e-06
3	3:132285147	132285147	A	ADD	1.242	0.05249	1.12	1.376	4.123	3.73e-05
3	3:132285148	132285148	C	ADD	1.241	0.05249	1.12	1.376	4.117	3.83e-05
3	3:132360407	132360407	T	ADD	2.299	0.1849	1.6	3.304	4.502	6.74e-06
3	3:132545870	132545870	A	ADD	1.228	0.05273	1.107	1.362	3.895	9.83e-05
3	3:132766699	132766699	T	ADD	0.323	0.2487	0.1984	0.5259	-4.544	5.52e-06
3	3:136894935	136894935	A	ADD	1.581	0.1168	1.257	1.987	3.922	8.79e-05
3	3:136898921	136898921	C	ADD	1.249	0.05195	1.128	1.383	4.275	1.91e-05
3	3:136902177	136902177	T	ADD	1.25	0.05174	1.13	1.384	4.316	1.59e-05
3	3:136906603	136906603	A	ADD	0.6031	0.1148	0.4816	0.7552	-4.406	1.05e-05
3	3:136958707	136958707	T	ADD	0.7698	0.06182	0.6819	0.8689	-4.232	2.31e-05
3	3:136979252	136979252	G	ADD	0.578	0.1281	0.4497	0.7429	-4.281	1.86e-05
3	3:137109156	137109156	C	ADD	0.7848	0.06022	0.6974	0.8831	-4.025	5.71e-05
3	3:141407208	141407208	T	ADD	1.482	0.09623	1.227	1.79	4.087	4.36e-05
3	3:149362878	149362878	A	ADD	1.614	0.1148	1.289	2.022	4.171	3.04e-05
3	3:150057608	150057608	G	ADD	1.8	0.1389	1.371	2.363	4.233	2.31e-05
3	3:150059447	150059447	T	ADD	1.814	0.1391	1.381	2.383	4.282	1.85e-05
3	3:150097053	150097053	G	ADD	1.282	0.05508	1.151	1.428	4.513	6.38e-06
3	3:150100493	150100493	AAAAC	ADD	1.252	0.05504	1.124	1.395	4.089	4.33e-05
3	3:150102666	150102666	C	ADD	1.28	0.05494	1.149	1.425	4.49	7.11e-06
3	3:150112333	150112333	G	ADD	1.259	0.05317	1.134	1.397	4.33	1.49e-05
3	3:150116989	150116989	G	ADD	1.231	0.05294	1.11	1.366	3.93	8.51e-05
3	3:150117235	150117235	A	ADD	1.231	0.05294	1.11	1.366	3.93	8.51e-05
3	3:150118389	150118389	AAAATAAAT	ADD	1.253	0.05532	1.124	1.397	4.081	4.49e-05
3	3:150119561	150119561	C	ADD	1.231	0.05294	1.11	1.366	3.93	8.51e-05
3	3:150120738	150120738	A	ADD	1.231	0.05294	1.11	1.366	3.93	8.51e-05
3	3:150123455	150123455	C	ADD	1.231	0.05294	1.11	1.366	3.93	8.51e-05
3	3:150123996	150123996	G	ADD	1.233	0.05293	1.111	1.368	3.954	7.7e-05
3	3:150129171	150129171	A	ADD	1.233	0.05291	1.112	1.368	3.965	7.35e-05
3	3:150131674	150131674	TA	ADD	1.232	0.05291	1.111	1.367	3.946	7.93e-05
3	3:150131739	150131739	T	ADD	1.239	0.05496	1.112	1.38	3.898	9.69e-05
3	3:150144070	150144070	TA	ADD	1.241	0.05298	1.118	1.377	4.074	4.63e-05
3	3:150151120	150151120	G	ADD	1.243	0.05297	1.12	1.379	4.104	4.06e-05
3	3:150154365	150154365	G	ADD	1.24	0.05295	1.117	1.375	4.056	4.99e-05
3	3:150157388	150157388	C	ADD	1.243	0.053	1.12	1.379	4.103	4.08e-05
3	3:150159779	150159779	C	ADD	1.252	0.05302	1.128	1.389	4.237	2.26e-05
3	3:150160000	150160000	C	ADD	1.252	0.05302	1.128	1.389	4.237	2.26e-05
3	3:150160253	150160253	G	ADD	1.252	0.05302	1.128	1.389	4.237	2.26e-05
3	3:150171733	150171733	C	ADD	0.307	0.2785	0.1779	0.5298	-4.241	2.22e-05
3	3:150182592	150182592	G	ADD	1.251	0.05165	1.131	1.384	4.338	1.44e-05
3	3:150194351	150194351	A	ADD	0.7949	0.05338	0.7159	0.8825	-4.301	1.7e-05
3	3:150199206	150199206	T	ADD	1.25	0.05219	1.128	1.384	4.27	1.96e-05
3	3:150209898	150209898	G	ADD	0.4066	0.2286	0.2598	0.6365	-3.936	8.27e-05
3	3:150293587	150293587	T	ADD	0.4814	0.1673	0.3468	0.6682	-4.37	1.24e-05
3	3:150320287	150320287	A	ADD	0.4922	0.1656	0.3558	0.6809	-4.281	1.86e-05
3	3:155227239	155227239	G	ADD	1.228	0.05183	1.11	1.36	3.968	7.25e-05
3	3:155244696	155244696	T	ADD	1.28	0.05898	1.14	1.436	4.18	2.92e-05
3	3:155345557	155345557	G	ADD	1.639	0.1117	1.316	2.039	4.422	9.79e-06
3	3:155354548	155354548	A	ADD	0.7616	0.06511	0.6704	0.8653	-4.182	2.88e-05
3	3:155366576	155366576	A	ADD	1.886	0.1419	1.428	2.491	4.47	7.81e-06
3	3:155463068	155463068	C	ADD	1.608	0.1138	1.286	2.009	4.171	3.03e-05
3	3:155466042	155466042	A	ADD	1.594	0.115	1.273	1.998	4.057	4.98e-05
3	3:155474097	155474097	C	ADD	1.981	0.1618	1.443	2.721	4.225	2.39e-05
3	3:161673153	161673153	T	ADD	1.37	0.0802	1.171	1.604	3.929	8.54e-05
3	3:161676542	161676542	A	ADD	1.351	0.07581	1.164	1.567	3.968	7.24e-05
3	3:161681718	161681718	C	ADD	1.529	0.09564	1.268	1.844	4.439	9.02e-06
3	3:161686128	161686128	A	ADD	1.867	0.1476	1.398	2.493	4.23	2.33e-05
3	3:161693718	161693718	A	ADD	0.6626	0.09504	0.55	0.7982	-4.331	1.48e-05
3	3:161696620	161696620	A	ADD	0.6626	0.09504	0.55	0.7982	-4.331	1.48e-05
3	3:161699527	161699527	T	ADD	0.6586	0.09528	0.5464	0.7939	-4.382	1.17e-05
3	3:161740382	161740382	GA	ADD	1.261	0.05226	1.138	1.397	4.435	9.21e-06
3	3:161740488	161740488	C	ADD	1.267	0.05217	1.144	1.404	4.542	5.58e-06
3	3:161740697	161740697	T	ADD	1.265	0.05217	1.142	1.401	4.505	6.63e-06
3	3:161741282	161741282	C	ADD	1.233	0.05211	1.113	1.366	4.02	5.83e-05
3	3:161765259	161765259	A	ADD	1.243	0.05155	1.123	1.375	4.217	2.48e-05
3	3:161765284	161765284	A	ADD	1.231	0.05161	1.112	1.362	4.022	5.77e-05
3	3:161775271	161775271	C	ADD	0.6248	0.1096	0.5041	0.7745	-4.292	1.77e-05
3	3:161776457	161776457	G	ADD	0.6091	0.1174	0.4839	0.7666	-4.225	2.39e-05
3	3:161777862	161777862	C	ADD	0.6156	0.1174	0.4891	0.7749	-4.132	3.59e-05
3	3:161778116	161778116	A	ADD	0.6199	0.1174	0.4925	0.7803	-4.073	4.65e-05
3	3:161778954	161778954	A	ADD	0.6218	0.1174	0.4939	0.7827	-4.047	5.19e-05
3	3:161779449	161779449	A	ADD	0.6218	0.1174	0.4939	0.7827	-4.047	5.19e-05
3	3:161780341	161780341	A	ADD	0.6227	0.1174	0.4947	0.7838	-4.035	5.47e-05
3	3:161818524	161818524	T	ADD	2.063	0.1604	1.507	2.825	4.516	6.3e-06
3	3:171155443	171155443	C	ADD	1.581	0.1093	1.276	1.959	4.192	2.77e-05
3	3:172231610	172231610	T	ADD	1.311	0.06838	1.147	1.499	3.961	7.45e-05
3	3:172231871	172231871	T	ADD	1.311	0.06838	1.147	1.499	3.961	7.45e-05
3	3:172231986	172231986	G	ADD	1.311	0.06838	1.147	1.499	3.961	7.45e-05
3	3:172234969	172234969	A	ADD	1.313	0.06747	1.15	1.498	4.034	5.47e-05
3	3:172236440	172236440	T	ADD	1.313	0.06747	1.15	1.498	4.034	5.47e-05
3	3:172240215	172240215	G	ADD	1.321	0.06736	1.157	1.507	4.129	3.65e-05
3	3:172240605	172240605	G	ADD	1.32	0.06736	1.157	1.506	4.124	3.73e-05
3	3:172244728	172244728	G	ADD	1.33	0.06613	1.169	1.514	4.315	1.59e-05
3	3:175025814	175025814	GA	ADD	1.225	0.05181	1.107	1.356	3.913	9.1e-05
3	3:175028792	175028792	G	ADD	1.229	0.05178	1.11	1.36	3.975	7.04e-05
3	3:175047160	175047160	C	ADD	0.606	0.1191	0.4799	0.7653	-4.206	2.59e-05
3	3:179851332	179851332	C	ADD	1.404	0.08329	1.192	1.653	4.073	4.64e-05
3	3:179959854	179959854	T	ADD	1.243	0.0517	1.123	1.376	4.207	2.58e-05
3	3:179962312	179962312	T	ADD	1.248	0.05179	1.127	1.381	4.272	1.94e-05
3	3:180089579	180089579	A	ADD	1.563	0.1012	1.282	1.907	4.414	1.02e-05
3	3:180092922	180092922	T	ADD	1.478	0.09942	1.216	1.796	3.928	8.55e-05
3	3:180238212	180238212	A	ADD	0.7115	0.07659	0.6123	0.8268	-4.444	8.84e-06
3	3:182264814	182264814	A	ADD	1.595	0.1097	1.286	1.977	4.254	2.1e-05
3	3:182301107	182301107	G	ADD	2.381	0.2187	1.551	3.655	3.967	7.29e-05
3	3:182331059	182331059	C	ADD	1.252	0.05245	1.13	1.388	4.287	1.81e-05
3	3:182365706	182365706	T	ADD	1.321	0.06564	1.161	1.502	4.236	2.28e-05
3	3:183645900	183645900	C	ADD	1.434	0.08807	1.206	1.704	4.09	4.32e-05
3	3:183658005	183658005	A	ADD	0.5239	0.1451	0.3942	0.6963	-4.455	8.4e-06
3	3:186492238	186492238	A	ADD	0.5784	0.1248	0.4529	0.7388	-4.385	1.16e-05
3	3:186492265	186492265	G	ADD	0.5784	0.1248	0.4529	0.7388	-4.385	1.16e-05
3	3:186501900	186501900	T	ADD	1.307	0.065	1.151	1.485	4.118	3.82e-05
3	3:186503435	186503435	G	ADD	0.7859	0.05673	0.7032	0.8783	-4.247	2.16e-05
3	3:186503496	186503496	C	ADD	0.7384	0.07022	0.6435	0.8474	-4.318	1.58e-05
3	3:186505706	186505706	C	ADD	0.7512	0.07055	0.6542	0.8626	-4.056	5e-05
3	3:186507757	186507757	A	ADD	0.7523	0.07025	0.6555	0.8633	-4.052	5.07e-05
3	3:186525798	186525798	C	ADD	1.258	0.05088	1.138	1.389	4.503	6.69e-06
3	3:186562898	186562898	G	ADD	0.7642	0.06638	0.671	0.8704	-4.05	5.12e-05
3	3:186565905	186565905	C	ADD	1.638	0.1265	1.278	2.099	3.902	9.54e-05
4	4:3488516	3488516	C	ADD	1.275	0.05218	1.151	1.413	4.659	3.75e-05
4	4:3493215	3493215	C	ADD	1.27	0.05222	1.147	1.407	4.58	8.98e-07
4	4:3494096	3494096	C	ADD	1.266	0.05204	1.143	1.402	4.536	5.72e-06
4	4:3494096	3494096	C	ADD	1.266	0.05204	1.143	1.402	4.536	5.72e-06
4	4:3494344	3494344	C	ADD	1.283	0.05256	1.157	1.422	4.742	4.79e-08
4	4:3494350	3494350	G	ADD	1.283	0.05256	1.157	1.422	4.736	4.79e-08
4	4:3494449	3494449	AC	ADD	1.238	0.05235	1.117	1.371	4.073	4.64e-05
4	4:3494449	3494449	AC	ADD	1.238	0.05235	1.117	1.371	4.073	4.64e-05
4	4:3494600	3494600	A	ADD	1.275	0.05236	1.15	1.412	4.635	5.55e-07
4	4:3494826	3494826	A	ADD	1.28	0.05238	1.155	1.418	4.709	4.12e-07
4	4:3494847	3494847	G	ADD	1.28	0.05238	1.155	1.418	4.709	4.12e-07
4	4:3494898	3494898	C	ADD	1.277	0.05238	1.152	1.415	4.665	4.05e-07
4	4:3495283	3495283	G	ADD	1.279	0.06676	1.122	1.457	3.682	1.76e-05
4	4:3495725	3495725	C	ADD	1.225	0.0532	1.104	1.36	3.816	1.02e-05
4	4:3496110	3496110	T	ADD	1.298	0.06762	1.137	1.482	3.862	9.62e-06
4	4:3497046	3497046	T	ADD	1.298	0.06762	1.137	1.482	3.862	9.62e-06
4	4:3497795	3497795	C	ADD	1.28	0.05236	1.155	1.418	4.709	5.49e-07
4	4:3499137	3499137	C	ADD	1.303	0.08657	1.099	1.543	3.053	3.58e-05
4	4:3501404	3501404	A	ADD	1.299	0.06735	1.139	1.483	3.888	8.11e-06
4	4:3502303	3502303	C	ADD	1.241	0.05297	1.119	1.377	4.081	4.48e-05
4	4:3502303	3502303	C	ADD	1.241	0.05297	1.119	1.377	4.081	4.48e-05
4	4:3502386	3502386	C	ADD	1.281	0.05237	1.156	1.419	4.727	4.43e-07
4	4:3503368	3503368	A	ADD	1.297	0.06751	1.137	1.481	3.856	1.46e-05
4	4:3503468	3503468	G	ADD	1.278	0.05235	1.153	1.416	4.686	5.49e-07
4	4:3503855	3503855	G	ADD	1.278	0.05235	1.153	1.416	4.686	5.49e-07
4	4:3504135	3504135	G	ADD	1.278	0.05235	1.153	1.416	4.686	5.49e-07
4	4:3505067	3505067	G	ADD	1.275	0.05236	1.151	1.413	4.643	5.49e-07
4	4:3505162	3505162	A	ADD	1.234	0.05296	1.113	1.369	3.977	6.97e-05
4	4:3505162	3505162	A	ADD	1.234	0.05296	1.113	1.369	3.977	6.97e-05
4	4:3505448	3505448	G	ADD	1.33	0.05241	1.158	1.422	4.756	8.28e-07
4	4:3506182	3506182	G	ADD	1.237	0.05302	1.115	1.372	4.009	6.1e-05
4	4:3506182	3506182	G	ADD	1.237	0.05302	1.115	1.372	4.009	6.1e-05
4	4:3506811	3506811	C	ADD	1.263	0.05237	1.14	1.4	4.464	8.06e-06
4	4:3506811	3506811	C	ADD	1.263	0.05237	1.14	1.4	4.464	8.06e-06
4	4:3508591	3508591	C	ADD	1.278	0.05237	1.154	1.416	4.687	5.05e-07
4	4:3509097	3509097	G	ADD	1.281	0.05244	1.156	1.419	4.719	4.65e-07
4	4:3509153	3509153	A	ADD	1.278	0.05237	1.154	1.416	4.687	5.05e-07
4	4:3509259	3509259	T	ADD	1.243	0.05294	1.121	1.379	4.11	3.95e-05
4	4:3509259	3509259	T	ADD	1.243	0.05294	1.121	1.379	4.11	3.95e-05
4	4:3509483	3509483	G	ADD	1.275	0.05236	1.151	1.413	4.643	5.85e-07
4	4:3509962	3509962	C	ADD	1.296	0.06751	1.135	1.479	3.839	3.56e-05
4	4:3510954	3510954	A	ADD	1.243	0.05296	1.121	1.379	4.111	3.93e-05
4	4:3510954	3510954	A	ADD	1.243	0.05296	1.121	1.379	4.111	3.93e-05
4	4:3510957	3510957	G	ADD	1.242	0.05295	1.12	1.378	4.096	4.2e-05
4	4:3510957	3510957	G	ADD	1.242	0.05295	1.12	1.378	4.096	4.2e-05
4	4:3511712	3511712	GT	ADD	1.277	0.05241	1.152	1.415	4.668	4.35e-07
4	4:3512563	3512563	C	ADD	1.274	0.05878	1.135	1.43	4.12	3.79e-05
4	4:3513834	3513834	C	ADD	1.228	0.05298	1.107	1.362	3.872	5.62e-06
4	4:3514229	3514229	T	ADD	1.272	0.0525	1.148	1.41	4.586	7.06e-07
4	4:3514539	3514539	G	ADD	1.272	0.0525	1.148	1.41	4.589	6.2e-07
4	4:3514695	3514695	G	ADD	1.236	0.05307	1.114	1.371	3.991	6.58e-05
4	4:3514695	3514695	G	ADD	1.236	0.05307	1.114	1.371	3.991	6.58e-05
4	4:3516153	3516153	GGA	ADD	1.226	0.05243	1.106	1.358	3.883	2.6e-05
4	4:3516448	3516448	T	ADD	1.269	0.05248	1.145	1.407	4.542	5.58e-06
4	4:3516448	3516448	T	ADD	1.269	0.05248	1.145	1.407	4.542	5.58e-06
4	4:3517049	3517049	C	ADD	1.228	0.05298	1.107	1.362	3.872	6.85e-06
4	4:3517483	3517483	G	ADD	1.266	0.05247	1.142	1.403	4.498	6.86e-06
4	4:3517483	3517483	G	ADD	1.266	0.05247	1.142	1.403	4.498	6.86e-06
4	4:3517732	3517732	C	ADD	1.234	0.05307	1.112	1.369	3.962	7.45e-05
4	4:3517732	3517732	C	ADD	1.234	0.05307	1.112	1.369	3.962	7.45e-05
4	4:3518101	3518101	C	ADD	1.269	0.05248	1.145	1.407	4.542	5.58e-06
4	4:3518101	3518101	C	ADD	1.269	0.05248	1.145	1.407	4.542	5.58e-06
4	4:3518190	3518190	C	ADD	1.269	0.05248	1.145	1.407	4.542	5.58e-06
4	4:3518190	3518190	C	ADD	1.269	0.05248	1.145	1.407	4.542	5.58e-06
4	4:3518216	3518216	AGCCC	ADD	1.234	0.05309	1.112	1.369	3.961	7.46e-05
4	4:3518216	3518216	AGCCC	ADD	1.234	0.05309	1.112	1.369	3.961	7.46e-05
4	4:3518274	3518274	A	ADD	1.27	0.0525	1.146	1.408	4.556	5.21e-06
4	4:3518274	3518274	A	ADD	1.27	0.0525	1.146	1.408	4.556	5.21e-06
4	4:3518447	3518447	C	ADD	1.235	0.0531	1.113	1.37	3.975	7.04e-05
4	4:3518447	3518447	C	ADD	1.235	0.0531	1.113	1.37	3.975	7.04e-05
4	4:3519023	3519023	G	ADD	1.27	0.0525	1.146	1.408	4.556	5.21e-06
4	4:3519023	3519023	G	ADD	1.27	0.0525	1.146	1.408	4.556	5.21e-06
4	4:3519220	3519220	T	ADD	1.27	0.05248	1.146	1.408	4.556	5.21e-06
4	4:3519220	3519220	T	ADD	1.27	0.05248	1.146	1.408	4.556	5.21e-06
4	4:3520097	3520097	CCAGGCGAGA	ADD	1.218	0.05349	1.097	1.353	3.687	4.89e-05
4	4:3520475	3520475	A	ADD	1.229	0.05297	1.107	1.363	3.887	7.47e-06
4	4:3521939	3521939	A	ADD	1.235	0.05317	1.113	1.371	3.974	7.08e-05
[truncated: 5,361 more rows]

## Sheet: CLO
SNP	SNP	BP	A1	TEST	OR	SE	L95	U95	STAT	P
1	1:3392156	3392156	G	ADD	2.279	0.2026	1.532	3.389	4.065	4.8e-05
1	1:4863913	4863913	T	ADD	0.7853	0.0571	0.7021	0.8783	-4.233	2.3e-05
1	1:4873056	4873056	A	ADD	0.7946	0.05707	0.7105	0.8886	-4.03	5.59e-05
1	1:4876895	4876895	C	ADD	0.7923	0.05714	0.7084	0.8862	-4.075	4.61e-05
1	1:4878871	4878871	C	ADD	0.7927	0.05713	0.7088	0.8867	-4.065	4.8e-05
1	1:4885655	4885655	C	ADD	0.8056	0.0553	0.7229	0.8978	-3.909	9.27e-05
1	1:4886522	4886522	A	ADD	0.7985	0.05529	0.7165	0.8899	-4.069	4.73e-05
1	1:4890782	4890782	AT	ADD	0.8105	0.0536	0.7297	0.9003	-3.919	8.89e-05
1	1:15260953	15260953	G	ADD	0.8037	0.05358	0.7236	0.8927	-4.079	4.53e-05
1	1:19052493	19052493	T	ADD	0.3803	0.2434	0.236	0.6128	-3.972	7.13e-05
1	1:20935379	20935379	A	ADD	1.424	0.08645	1.202	1.687	4.086	4.38e-05
1	1:20936660	20936660	T	ADD	1.424	0.08645	1.202	1.687	4.086	4.38e-05
1	1:20936929	20936929	T	ADD	1.415	0.08658	1.194	1.677	4.011	6.05e-05
1	1:20938788	20938788	C	ADD	1.436	0.08661	1.211	1.701	4.175	2.99e-05
1	1:20939699	20939699	A	ADD	1.399	0.08574	1.183	1.655	3.919	8.91e-05
1	1:20939768	20939768	G	ADD	1.436	0.08661	1.211	1.701	4.175	2.99e-05
1	1:20939770	20939770	T	ADD	1.436	0.08661	1.211	1.701	4.175	2.99e-05
1	1:20940463	20940463	C	ADD	1.436	0.08661	1.211	1.701	4.175	2.99e-05
1	1:20940784	20940784	GA	ADD	1.399	0.08552	1.184	1.655	3.93	8.49e-05
1	1:20941412	20941412	G	ADD	1.436	0.08661	1.211	1.701	4.175	2.99e-05
1	1:20941662	20941662	T	ADD	1.436	0.08661	1.211	1.701	4.175	2.99e-05
1	1:20942956	20942956	T	ADD	1.436	0.08661	1.211	1.701	4.175	2.99e-05
1	1:20943031	20943031	A	ADD	1.436	0.08661	1.211	1.701	4.175	2.99e-05
1	1:20943139	20943139	C	ADD	1.436	0.08661	1.211	1.701	4.175	2.99e-05
1	1:20943281	20943281	C	ADD	1.436	0.08661	1.211	1.701	4.175	2.99e-05
1	1:20943293	20943293	C	ADD	1.436	0.08661	1.211	1.701	4.175	2.99e-05
1	1:20943328	20943328	C	ADD	1.436	0.08661	1.211	1.701	4.175	2.99e-05
1	1:20948341	20948341	T	ADD	1.426	0.08705	1.203	1.692	4.08	4.5e-05
1	1:20949024	20949024	A	ADD	1.426	0.08705	1.203	1.692	4.08	4.5e-05
1	1:20949201	20949201	T	ADD	1.426	0.08705	1.203	1.692	4.08	4.5e-05
1	1:20949314	20949314	A	ADD	1.426	0.08705	1.203	1.692	4.08	4.5e-05
1	1:20950915	20950915	G	ADD	1.426	0.08705	1.203	1.692	4.08	4.5e-05
1	1:20951311	20951311	T	ADD	1.426	0.08705	1.203	1.692	4.08	4.5e-05
1	1:20951359	20951359	C	ADD	1.426	0.08705	1.203	1.692	4.08	4.5e-05
1	1:20952126	20952126	C	ADD	1.425	0.08705	1.202	1.691	4.072	4.66e-05
1	1:20952271	20952271	T	ADD	1.425	0.08705	1.202	1.691	4.072	4.66e-05
1	1:20952455	20952455	G	ADD	1.425	0.08705	1.202	1.691	4.072	4.66e-05
1	1:20953308	20953308	G	ADD	1.425	0.08705	1.202	1.691	4.072	4.66e-05
1	1:20953586	20953586	T	ADD	1.425	0.08705	1.202	1.691	4.072	4.66e-05
1	1:20953587	20953587	T	ADD	1.425	0.08705	1.202	1.691	4.072	4.66e-05
1	1:20955195	20955195	C	ADD	1.424	0.0871	1.2	1.689	4.055	5.01e-05
1	1:20956061	20956061	T	ADD	1.422	0.0871	1.198	1.686	4.039	5.37e-05
1	1:20956829	20956829	C	ADD	1.422	0.0871	1.198	1.686	4.039	5.37e-05
1	1:26275548	26275548	G	ADD	1.386	0.08163	1.181	1.626	3.996	6.44e-05
1	1:26275683	26275683	A	ADD	1.383	0.08163	1.179	1.624	3.976	7e-05
1	1:26277088	26277088	C	ADD	1.383	0.08163	1.179	1.624	3.976	7e-05
1	1:26370164	26370164	G	ADD	1.329	0.07036	1.158	1.526	4.044	5.25e-05
1	1:26474439	26474439	C	ADD	2.31	0.211	1.528	3.494	3.969	7.23e-05
1	1:32571014	32571014	A	ADD	1.359	0.0763	1.17	1.578	4.017	5.88e-05
1	1:32583227	32583227	G	ADD	1.356	0.07674	1.167	1.576	3.971	7.17e-05
1	1:32733088	32733088	A	ADD	1.394	0.07987	1.192	1.63	4.157	3.22e-05
1	1:32746881	32746881	C	ADD	2.057	0.1644	1.49	2.84	4.387	1.15e-05
1	1:32871224	32871224	G	ADD	0.3888	0.2317	0.2469	0.6123	-4.077	4.57e-05
1	1:32972900	32972900	C	ADD	2.16	0.1748	1.534	3.043	4.407	1.05e-05
1	1:32989373	32989373	C	ADD	0.4917	0.1691	0.353	0.6849	-4.199	2.69e-05
1	1:39677292	39677292	T	ADD	2.037	0.173	1.451	2.859	4.111	3.94e-05
1	1:39705458	39705458	A	ADD	1.251	0.05474	1.124	1.393	4.091	4.3e-05
1	1:39951743	39951743	T	ADD	1.858	0.1391	1.415	2.441	4.453	8.48e-06
1	1:40008416	40008416	T	ADD	1.265	0.05691	1.131	1.414	4.127	3.67e-05
1	1:40009572	40009572	CA	ADD	0.7992	0.05508	0.7174	0.8903	-4.07	4.7e-05
1	1:40011582	40011582	T	ADD	0.7985	0.05527	0.7165	0.8899	-4.071	4.68e-05
1	1:40021644	40021644	G	ADD	1.233	0.05309	1.111	1.368	3.944	8e-05
1	1:40045848	40045848	G	ADD	1.589	0.114	1.271	1.987	4.062	4.86e-05
1	1:40048620	40048620	CA	ADD	1.242	0.05294	1.12	1.378	4.093	4.25e-05
1	1:40067862	40067862	AAAACAAAC	ADD	0.7905	0.05621	0.7081	0.8826	-4.181	2.9e-05
1	1:40067911	40067911	G	ADD	0.8017	0.05612	0.7182	0.8949	-3.94	8.16e-05
1	1:40069285	40069285	C	ADD	0.7996	0.05613	0.7163	0.8926	-3.984	6.79e-05
1	1:40070788	40070788	T	ADD	1.251	0.05353	1.126	1.389	4.178	2.94e-05
1	1:40070985	40070985	A	ADD	2.014	0.1648	1.458	2.782	4.246	2.17e-05
1	1:40073629	40073629	G	ADD	0.8109	0.05319	0.7306	0.9	-3.941	8.1e-05
1	1:40094309	40094309	A	ADD	1.692	0.1297	1.312	2.181	4.055	5.02e-05
1	1:41404938	41404938	G	ADD	1.242	0.05316	1.119	1.378	4.072	4.66e-05
1	1:41404959	41404959	C	ADD	1.241	0.05321	1.118	1.377	4.052	5.07e-05
1	1:41405664	41405664	T	ADD	1.241	0.05321	1.118	1.377	4.052	5.07e-05
1	1:41405975	41405975	G	ADD	1.241	0.05321	1.118	1.377	4.052	5.07e-05
1	1:41406256	41406256	C	ADD	1.241	0.05321	1.118	1.377	4.052	5.07e-05
1	1:41406460	41406460	A	ADD	1.241	0.05321	1.118	1.377	4.055	5e-05
1	1:47092536	47092536	T	ADD	0.8097	0.05376	0.7288	0.8997	-3.926	8.66e-05
1	1:47093252	47093252	A	ADD	0.7882	0.05446	0.7084	0.8769	-4.371	1.24e-05
1	1:47093529	47093529	C	ADD	0.8032	0.05411	0.7224	0.8931	-4.05	5.11e-05
1	1:47093872	47093872	T	ADD	0.8067	0.05409	0.7255	0.8969	-3.972	7.12e-05
1	1:47101015	47101015	C	ADD	0.8102	0.05384	0.7291	0.9004	-3.908	9.29e-05
1	1:55493095	55493095	C	ADD	1.238	0.05204	1.118	1.371	4.109	3.97e-05
1	1:56753702	56753702	G	ADD	0.6557	0.108	0.5306	0.8102	-3.909	9.28e-05
1	1:56754223	56754223	C	ADD	0.6557	0.108	0.5306	0.8102	-3.909	9.28e-05
1	1:56755563	56755563	A	ADD	0.65	0.1084	0.5256	0.8038	-3.975	7.04e-05
1	1:56760452	56760452	C	ADD	0.6419	0.1089	0.5186	0.7945	-4.073	4.64e-05
1	1:56762804	56762804	C	ADD	0.5901	0.1283	0.4589	0.7589	-4.11	3.95e-05
1	1:56763781	56763781	G	ADD	0.6426	0.1089	0.5191	0.7954	-4.063	4.85e-05
1	1:56764863	56764863	T	ADD	0.6426	0.1089	0.5191	0.7954	-4.063	4.85e-05
1	1:56765725	56765725	C	ADD	0.5809	0.129	0.4511	0.748	-4.211	2.54e-05
1	1:56766000	56766000	A	ADD	0.6426	0.1089	0.5191	0.7954	-4.063	4.85e-05
1	1:56766957	56766957	A	ADD	0.6426	0.1089	0.5191	0.7954	-4.063	4.85e-05
1	1:56768516	56768516	A	ADD	0.6426	0.1089	0.5191	0.7954	-4.063	4.85e-05
1	1:56768551	56768551	T	ADD	0.6426	0.1089	0.5191	0.7954	-4.063	4.85e-05
1	1:57311779	57311779	G	ADD	0.8055	0.05351	0.7253	0.8946	-4.041	5.31e-05
1	1:57313266	57313266	C	ADD	0.8084	0.05365	0.7277	0.8981	-3.964	7.39e-05
1	1:57315032	57315032	C	ADD	0.8054	0.05365	0.7251	0.8947	-4.033	5.5e-05
1	1:57315784	57315784	T	ADD	0.7906	0.05643	0.7078	0.883	-4.164	3.13e-05
1	1:57317559	57317559	G	ADD	0.794	0.05592	0.7116	0.886	-4.125	3.71e-05
1	1:57319629	57319629	A	ADD	0.794	0.05592	0.7116	0.886	-4.125	3.71e-05
1	1:57323364	57323364	G	ADD	0.7985	0.05352	0.7189	0.8868	-4.205	2.61e-05
1	1:57325747	57325747	T	ADD	0.7985	0.05355	0.7189	0.8868	-4.203	2.63e-05
1	1:57327983	57327983	C	ADD	0.7997	0.05352	0.7201	0.8882	-4.176	2.97e-05
1	1:57330725	57330725	A	ADD	0.7729	0.05708	0.6911	0.8644	-4.513	6.38e-06
1	1:57331082	57331082	G	ADD	0.7975	0.05354	0.7181	0.8857	-4.226	2.38e-05
1	1:57334268	57334268	T	ADD	0.7937	0.05606	0.7111	0.8859	-4.121	3.77e-05
1	1:57334818	57334818	C	ADD	0.7904	0.05597	0.7082	0.882	-4.204	2.63e-05
1	1:57335476	57335476	T	ADD	0.7977	0.05558	0.7153	0.8895	-4.067	4.76e-05
1	1:57335581	57335581	A	ADD	0.7952	0.05555	0.7131	0.8866	-4.126	3.69e-05
1	1:57336040	57336040	T	ADD	0.8014	0.05534	0.7191	0.8933	-4	6.34e-05
1	1:57336775	57336775	C	ADD	0.7926	0.05532	0.7112	0.8834	-4.202	2.65e-05
1	1:57337135	57337135	A	ADD	0.7943	0.05515	0.713	0.885	-4.175	2.98e-05
1	1:57339034	57339034	G	ADD	0.8019	0.0539	0.7215	0.8912	-4.097	4.19e-05
1	1:57340381	57340381	G	ADD	0.8004	0.05422	0.7197	0.8902	-4.106	4.03e-05
1	1:57340860	57340860	A	ADD	0.805	0.05417	0.7239	0.8951	-4.005	6.21e-05
1	1:57343770	57343770	C	ADD	0.8019	0.0539	0.7215	0.8912	-4.097	4.19e-05
1	1:57343897	57343897	T	ADD	0.7977	0.05416	0.7174	0.887	-4.173	3.01e-05
1	1:57344162	57344162	A	ADD	0.8022	0.05411	0.7215	0.8919	-4.074	4.63e-05
1	1:57344375	57344375	C	ADD	0.802	0.05411	0.7213	0.8917	-4.078	4.55e-05
1	1:57345495	57345495	T	ADD	0.8008	0.05414	0.7201	0.8904	-4.104	4.07e-05
1	1:57348896	57348896	CTGTG	ADD	1.217	0.05271	1.097	1.349	3.724	8.63e-05
1	1:57349407	57349407	T	ADD	0.7977	0.05418	0.7173	0.8871	-4.171	3.03e-05
1	1:57349464	57349464	C	ADD	0.7975	0.05417	0.7172	0.8869	-4.176	2.97e-05
1	1:57349583	57349583	G	ADD	0.7975	0.05417	0.7172	0.8869	-4.176	2.97e-05
1	1:57350959	57350959	G	ADD	0.792	0.05425	0.7121	0.8809	-4.297	1.73e-05
1	1:57350988	57350988	AAT	ADD	0.7923	0.0541	0.7126	0.8809	-4.304	1.68e-05
1	1:57351112	57351112	A	ADD	0.8057	0.05418	0.7245	0.896	-3.987	6.68e-05
1	1:57351148	57351148	C	ADD	0.7941	0.0542	0.714	0.8831	-4.255	2.09e-05
1	1:57351149	57351149	G	ADD	0.7941	0.0542	0.714	0.8831	-4.255	2.09e-05
1	1:57351152	57351152	AAT	ADD	0.7942	0.0542	0.7142	0.8832	-4.251	2.13e-05
1	1:57351163	57351163	C	ADD	0.7912	0.05421	0.7115	0.8799	-4.319	1.57e-05
1	1:57351172	57351172	T	ADD	0.7927	0.05416	0.7128	0.8814	-4.29	1.79e-05
1	1:57351228	57351228	GT	ADD	0.7942	0.05417	0.7142	0.8832	-4.253	2.11e-05
1	1:57352193	57352193	T	ADD	0.7944	0.05421	0.7143	0.8834	-4.246	2.18e-05
1	1:57352354	57352354	C	ADD	0.7966	0.05415	0.7164	0.8858	-4.2	2.67e-05
1	1:57353835	57353835	T	ADD	0.7951	0.05418	0.715	0.8841	-4.232	2.31e-05
1	1:57354216	57354216	G	ADD	1.228	0.05264	1.108	1.362	3.907	9.36e-05
1	1:57355182	57355182	C	ADD	0.7879	0.05428	0.7084	0.8764	-4.391	1.13e-05
1	1:57359928	57359928	G	ADD	1.251	0.05283	1.128	1.388	4.246	2.18e-05
1	1:57363141	57363141	G	ADD	1.251	0.05283	1.128	1.388	4.246	2.18e-05
1	1:57363540	57363540	T	ADD	0.783	0.05408	0.7043	0.8706	-4.522	6.13e-06
1	1:57364812	57364812	A	ADD	1.251	0.05283	1.128	1.388	4.246	2.18e-05
1	1:57368051	57368051	CT	ADD	1.251	0.05283	1.128	1.388	4.246	2.18e-05
1	1:57368222	57368222	G	ADD	0.8077	0.05315	0.7278	0.8964	-4.018	5.87e-05
1	1:57369214	57369214	C	ADD	1.251	0.05283	1.128	1.388	4.246	2.18e-05
1	1:57369875	57369875	G	ADD	1.251	0.05283	1.128	1.388	4.246	2.18e-05
1	1:57370435	57370435	G	ADD	1.251	0.05283	1.128	1.388	4.246	2.18e-05
1	1:57375718	57375718	C	ADD	0.8072	0.05331	0.7271	0.8961	-4.018	5.87e-05
1	1:57377172	57377172	T	ADD	0.799	0.05331	0.7197	0.887	-4.21	2.55e-05
1	1:57377579	57377579	G	ADD	0.7985	0.05331	0.7193	0.8865	-4.22	2.44e-05
1	1:57386275	57386275	T	ADD	0.8039	0.05348	0.7239	0.8927	-4.082	4.46e-05
1	1:57419287	57419287	G	ADD	0.7965	0.05324	0.7176	0.8841	-4.274	1.92e-05
1	1:57420043	57420043	T	ADD	0.7932	0.05325	0.7146	0.8804	-4.351	1.35e-05
1	1:57420957	57420957	A	ADD	0.7898	0.05332	0.7114	0.8768	-4.426	9.59e-06
1	1:57421166	57421166	C	ADD	0.7907	0.05333	0.7122	0.8778	-4.404	1.06e-05
1	1:57429324	57429324	A	ADD	0.7827	0.05376	0.7044	0.8697	-4.557	5.18e-06
1	1:57858457	57858457	A	ADD	1.424	0.08276	1.211	1.675	4.274	1.92e-05
1	1:57858788	57858788	G	ADD	1.406	0.08263	1.196	1.653	4.123	3.73e-05
1	1:58620380	58620380	G	ADD	1.865	0.1554	1.375	2.529	4.01	6.06e-05
1	1:59771936	59771936	G	ADD	0.8053	0.05322	0.7255	0.8939	-4.068	4.74e-05
1	1:59773384	59773384	C	ADD	0.8106	0.0534	0.7301	0.9	-3.933	8.4e-05
1	1:59783761	59783761	T	ADD	1.231	0.0528	1.11	1.366	3.941	8.1e-05
1	1:59785235	59785235	C	ADD	1.233	0.05279	1.112	1.368	3.969	7.22e-05
1	1:59788742	59788742	A	ADD	1.229	0.05272	1.109	1.363	3.918	8.92e-05
1	1:59790691	59790691	G	ADD	1.233	0.05278	1.112	1.368	3.975	7.04e-05
1	1:59822241	59822241	G	ADD	2.016	0.1793	1.419	2.865	3.911	9.19e-05
1	1:59830771	59830771	T	ADD	2.078	0.1683	1.494	2.89	4.348	1.38e-05
1	1:59830857	59830857	T	ADD	2.068	0.1681	1.487	2.874	4.321	1.56e-05
1	1:59839116	59839116	G	ADD	1.918	0.1647	1.388	2.648	3.953	7.73e-05
1	1:59839250	59839250	G	ADD	1.918	0.1647	1.388	2.648	3.953	7.73e-05
1	1:59839541	59839541	A	ADD	1.918	0.1647	1.388	2.648	3.953	7.73e-05
1	1:59839597	59839597	C	ADD	1.918	0.1647	1.388	2.648	3.953	7.73e-05
1	1:59844258	59844258	G	ADD	1.244	0.05342	1.12	1.381	4.08	4.5e-05
1	1:59844471	59844471	G	ADD	0.8074	0.0525	0.7284	0.8949	-4.075	4.6e-05
1	1:59844866	59844866	C	ADD	1.274	0.05313	1.148	1.414	4.555	5.23e-06
1	1:59845104	59845104	C	ADD	1.244	0.05342	1.12	1.381	4.08	4.5e-05
1	1:59845330	59845330	G	ADD	1.244	0.05342	1.12	1.381	4.08	4.5e-05
1	1:59846808	59846808	G	ADD	1.244	0.05242	1.123	1.379	4.165	3.11e-05
1	1:59848654	59848654	G	ADD	1.244	0.05242	1.123	1.379	4.165	3.11e-05
1	1:59849118	59849118	A	ADD	1.244	0.05344	1.12	1.381	4.084	4.44e-05
1	1:59849424	59849424	G	ADD	1.244	0.05344	1.12	1.381	4.084	4.44e-05
1	1:59854766	59854766	T	ADD	1.266	0.05235	1.142	1.403	4.503	6.7e-06
1	1:59863495	59863495	A	ADD	1.238	0.05303	1.116	1.374	4.027	5.66e-05
1	1:59875266	59875266	TTTTTTATATATATATA	ADD	1.254	0.05302	1.13	1.392	4.273	1.93e-05
1	1:59881472	59881472	C	ADD	1.236	0.05268	1.114	1.37	4.016	5.93e-05
1	1:62377156	62377156	T	ADD	1.235	0.05302	1.113	1.37	3.98	6.89e-05
1	1:69902473	69902473	A	ADD	1.746	0.1388	1.33	2.291	4.014	5.98e-05
1	1:70475038	70475038	C	ADD	0.7182	0.08301	0.6104	0.8451	-3.987	6.69e-05
1	1:70998786	70998786	G	ADD	1.254	0.05609	1.124	1.4	4.042	5.29e-05
1	1:71397059	71397059	A	ADD	1.431	0.08839	1.203	1.702	4.055	5.01e-05
1	1:71530134	71530134	T	ADD	2.209	0.1889	1.526	3.199	4.197	2.71e-05
1	1:71530852	71530852	C	ADD	0.4587	0.1732	0.3267	0.6441	-4.5	6.79e-06
1	1:71585312	71585312	AT	ADD	0.4176	0.1935	0.2858	0.6102	-4.513	6.4e-06
1	1:71854901	71854901	CA	ADD	0.7898	0.05309	0.7117	0.8764	-4.445	8.78e-06
1	1:71899893	71899893	T	ADD	0.7049	0.07841	0.6045	0.822	-4.459	8.22e-06
1	1:71938555	71938555	A	ADD	0.5798	0.1351	0.4449	0.7556	-4.034	5.48e-05
1	1:73313973	73313973	CTT	ADD	1.337	0.07328	1.158	1.543	3.963	7.41e-05
1	1:73341495	73341495	T	ADD	1.384	0.07393	1.197	1.6	4.396	1.1e-05
1	1:73344304	73344304	A	ADD	1.426	0.0778	1.224	1.661	4.563	5.04e-06
1	1:73344466	73344466	C	ADD	1.426	0.0778	1.224	1.661	4.563	5.04e-06
1	1:73345457	73345457	C	ADD	1.405	0.07842	1.205	1.638	4.336	1.45e-05
1	1:73347318	73347318	C	ADD	1.426	0.0778	1.224	1.661	4.563	5.04e-06
1	1:73347340	73347340	T	ADD	1.426	0.0778	1.224	1.661	4.563	5.04e-06
1	1:73347608	73347608	C	ADD	1.426	0.0778	1.224	1.661	4.563	5.04e-06
1	1:73347921	73347921	G	ADD	1.425	0.07914	1.22	1.664	4.476	7.6e-06
1	1:73348600	73348600	A	ADD	1.426	0.0778	1.224	1.661	4.563	5.04e-06
1	1:73348762	73348762	T	ADD	1.425	0.07914	1.22	1.664	4.476	7.6e-06
1	1:73357018	73357018	C	ADD	1.542	0.1097	1.244	1.912	3.947	7.92e-05
1	1:73363118	73363118	T	ADD	1.419	0.07833	1.217	1.655	4.469	7.87e-06
1	1:73363140	73363140	G	ADD	1.419	0.07833	1.217	1.655	4.469	7.87e-06
1	1:73363262	73363262	C	ADD	1.419	0.07833	1.217	1.655	4.469	7.87e-06
1	1:73364590	73364590	A	ADD	1.419	0.07833	1.217	1.655	4.469	7.87e-06
1	1:73364782	73364782	C	ADD	1.419	0.07833	1.217	1.655	4.469	7.87e-06
1	1:73364827	73364827	T	ADD	1.419	0.07833	1.217	1.655	4.469	7.87e-06
1	1:73366217	73366217	GTCGCC	ADD	1.419	0.07833	1.217	1.655	4.469	7.87e-06
1	1:73366224	73366224	A	ADD	1.419	0.07833	1.217	1.655	4.469	7.87e-06
1	1:73366412	73366412	C	ADD	1.404	0.07814	1.204	1.636	4.339	1.43e-05
1	1:73366445	73366445	T	ADD	1.404	0.07814	1.204	1.636	4.339	1.43e-05
1	1:73367652	73367652	G	ADD	1.419	0.07833	1.217	1.655	4.469	7.87e-06
1	1:73368975	73368975	G	ADD	1.338	0.07422	1.157	1.547	3.921	8.83e-05
1	1:73369317	73369317	T	ADD	1.419	0.07833	1.217	1.655	4.469	7.87e-06
1	1:73369454	73369454	T	ADD	1.425	0.07988	1.218	1.666	4.431	9.39e-06
1	1:73369913	73369913	C	ADD	1.419	0.07833	1.217	1.655	4.469	7.87e-06
1	1:73370610	73370610	T	ADD	1.423	0.07817	1.22	1.658	4.509	6.52e-06
1	1:73370867	73370867	CA	ADD	1.419	0.07833	1.217	1.655	4.469	7.87e-06
1	1:73371774	73371774	C	ADD	1.419	0.07833	1.217	1.655	4.469	7.87e-06
1	1:73371849	73371849	T	ADD	1.419	0.07833	1.217	1.655	4.469	7.87e-06
1	1:73372521	73372521	T	ADD	1.419	0.07833	1.217	1.655	4.469	7.87e-06
1	1:73372591	73372591	CA	ADD	1.419	0.07833	1.217	1.655	4.469	7.87e-06
1	1:73373635	73373635	TACAC	ADD	1.419	0.07833	1.217	1.655	4.469	7.87e-06
1	1:73373796	73373796	C	ADD	1.419	0.07833	1.217	1.655	4.469	7.87e-06
1	1:73374005	73374005	A	ADD	1.411	0.08005	1.206	1.651	4.3	1.71e-05
1	1:73374021	73374021	C	ADD	1.419	0.07833	1.217	1.655	4.469	7.87e-06
1	1:73374295	73374295	G	ADD	1.419	0.07833	1.217	1.655	4.469	7.87e-06
1	1:73374545	73374545	C	ADD	1.419	0.07833	1.217	1.655	4.469	7.87e-06
1	1:73375264	73375264	C	ADD	1.419	0.07833	1.217	1.655	4.469	7.87e-06
1	1:73375733	73375733	C	ADD	1.419	0.07833	1.217	1.655	4.469	7.87e-06
1	1:73375839	73375839	G	ADD	1.419	0.07833	1.217	1.655	4.469	7.87e-06
1	1:73376423	73376423	C	ADD	1.419	0.07833	1.217	1.655	4.469	7.87e-06
1	1:73376472	73376472	A	ADD	1.419	0.07833	1.217	1.655	4.469	7.87e-06
1	1:73379312	73379312	C	ADD	1.42	0.08026	1.213	1.662	4.366	1.26e-05
1	1:73379729	73379729	T	ADD	1.419	0.07833	1.217	1.655	4.469	7.87e-06
1	1:73380773	73380773	A	ADD	1.419	0.07833	1.217	1.655	4.469	7.87e-06
1	1:73381312	73381312	G	ADD	1.419	0.07833	1.217	1.655	4.469	7.87e-06
1	1:73382545	73382545	G	ADD	1.419	0.07833	1.217	1.655	4.469	7.87e-06
1	1:73382912	73382912	T	ADD	1.419	0.07833	1.217	1.655	4.469	7.87e-06
1	1:73383813	73383813	T	ADD	1.423	0.08025	1.216	1.665	4.394	1.11e-05
1	1:73383850	73383850	C	ADD	1.419	0.07833	1.217	1.655	4.469	7.87e-06
1	1:73384406	73384406	T	ADD	1.419	0.07833	1.217	1.655	4.469	7.87e-06
1	1:73384971	73384971	C	ADD	1.423	0.08025	1.216	1.665	4.394	1.11e-05
1	1:73385721	73385721	T	ADD	1.418	0.08045	1.211	1.66	4.338	1.44e-05
1	1:73385774	73385774	G	ADD	1.419	0.07833	1.217	1.655	4.469	7.87e-06
1	1:73387187	73387187	G	ADD	1.418	0.08045	1.211	1.66	4.338	1.44e-05
1	1:73388579	73388579	A	ADD	1.419	0.07833	1.217	1.655	4.469	7.87e-06
1	1:73390986	73390986	G	ADD	1.419	0.07833	1.217	1.655	4.469	7.87e-06
1	1:73391106	73391106	A	ADD	1.419	0.07833	1.217	1.655	4.469	7.87e-06
1	1:73392979	73392979	G	ADD	1.419	0.07833	1.217	1.655	4.469	7.87e-06
1	1:73393644	73393644	G	ADD	1.418	0.08045	1.211	1.66	4.338	1.44e-05
1	1:73394093	73394093	A	ADD	1.418	0.08045	1.211	1.66	4.338	1.44e-05
1	1:73396025	73396025	G	ADD	1.419	0.07833	1.217	1.655	4.469	7.87e-06
1	1:73401018	73401018	A	ADD	1.417	0.07835	1.216	1.653	4.452	8.5e-06
1	1:73401078	73401078	C	ADD	1.417	0.07835	1.216	1.653	4.452	8.5e-06
1	1:73401482	73401482	C	ADD	1.417	0.07835	1.216	1.653	4.452	8.5e-06
1	1:73401801	73401801	T	ADD	1.417	0.07835	1.216	1.653	4.452	8.5e-06
1	1:73403164	73403164	A	ADD	1.417	0.07835	1.216	1.653	4.452	8.5e-06
1	1:73403684	73403684	A	ADD	1.416	0.08047	1.21	1.658	4.326	1.52e-05
1	1:73405095	73405095	T	ADD	1.416	0.08047	1.21	1.658	4.326	1.52e-05
1	1:73405708	73405708	G	ADD	1.416	0.08047	1.21	1.658	4.326	1.52e-05
1	1:73406977	73406977	TATCC	ADD	1.369	0.07536	1.181	1.587	4.166	3.11e-05
1	1:73409879	73409879	C	ADD	1.418	0.08048	1.211	1.66	4.336	1.45e-05
1	1:73411003	73411003	A	ADD	1.418	0.08048	1.211	1.66	4.336	1.45e-05
1	1:73411190	73411190	C	ADD	1.418	0.08048	1.211	1.66	4.336	1.45e-05
1	1:73411661	73411661	C	ADD	1.418	0.08048	1.211	1.66	4.336	1.45e-05
1	1:73412701	73412701	C	ADD	1.404	0.08066	1.198	1.644	4.203	2.63e-05
1	1:73413985	73413985	A	ADD	1.418	0.08048	1.211	1.66	4.336	1.45e-05
1	1:73414755	73414755	T	ADD	1.418	0.08048	1.211	1.66	4.336	1.45e-05
1	1:73415375	73415375	G	ADD	1.418	0.08048	1.211	1.66	4.336	1.45e-05
1	1:73417543	73417543	T	ADD	1.418	0.08048	1.211	1.66	4.336	1.45e-05
1	1:73422468	73422468	C	ADD	1.418	0.08048	1.211	1.66	4.336	1.45e-05
1	1:73424124	73424124	A	ADD	1.418	0.08048	1.211	1.66	4.336	1.45e-05
1	1:73424415	73424415	T	ADD	1.418	0.08048	1.211	1.66	4.336	1.45e-05
1	1:73426137	73426137	T	ADD	1.418	0.08048	1.211	1.66	4.336	1.45e-05
1	1:73426463	73426463	A	ADD	1.418	0.08048	1.211	1.66	4.336	1.45e-05
1	1:73427492	73427492	G	ADD	1.418	0.08048	1.211	1.66	4.336	1.45e-05
1	1:73427557	73427557	T	ADD	1.418	0.08048	1.211	1.66	4.336	1.45e-05
1	1:73430943	73430943	C	ADD	1.418	0.08048	1.211	1.66	4.336	1.45e-05
1	1:73434287	73434287	A	ADD	1.418	0.08048	1.211	1.66	4.336	1.45e-05
1	1:73435810	73435810	G	ADD	1.418	0.08048	1.211	1.66	4.336	1.45e-05
1	1:73436275	73436275	G	ADD	1.418	0.08048	1.211	1.66	4.336	1.45e-05
1	1:73437154	73437154	A	ADD	1.418	0.08048	1.211	1.66	4.336	1.45e-05
1	1:73440733	73440733	A	ADD	1.418	0.08048	1.211	1.66	4.336	1.45e-05
1	1:73441995	73441995	T	ADD	1.424	0.08047	1.217	1.668	4.396	1.11e-05
1	1:73443455	73443455	G	ADD	1.424	0.08047	1.217	1.668	4.396	1.11e-05
1	1:73445338	73445338	C	ADD	1.425	0.08084	1.216	1.67	4.382	1.18e-05
1	1:73446529	73446529	G	ADD	1.424	0.08047	1.217	1.668	4.396	1.11e-05
1	1:73446776	73446776	G	ADD	1.424	0.08047	1.217	1.668	4.396	1.11e-05
1	1:73447859	73447859	T	ADD	1.422	0.08079	1.214	1.666	4.356	1.33e-05
1	1:73447926	73447926	T	ADD	1.424	0.0808	1.215	1.668	4.375	1.21e-05
1	1:73448571	73448571	A	ADD	1.409	0.08087	1.202	1.651	4.237	2.27e-05
1	1:73450197	73450197	T	ADD	1.409	0.08087	1.202	1.651	4.237	2.27e-05
1	1:73450632	73450632	A	ADD	1.426	0.08135	1.216	1.672	4.361	1.29e-05
1	1:73453424	73453424	T	ADD	1.414	0.08077	1.207	1.657	4.29	1.78e-05
1	1:73453766	73453766	G	ADD	1.41	0.08079	1.203	1.652	4.251	2.13e-05
1	1:73453881	73453881	T	ADD	1.407	0.08078	1.201	1.648	4.225	2.39e-05
1	1:73453964	73453964	A	ADD	1.405	0.08078	1.2	1.646	4.212	2.53e-05
1	1:73454276	73454276	G	ADD	1.405	0.08078	1.2	1.646	4.212	2.53e-05
1	1:73454328	73454328	A	ADD	1.405	0.08078	1.2	1.646	4.212	2.53e-05
1	1:73454880	73454880	T	ADD	1.416	0.07985	1.211	1.656	4.356	1.32e-05
1	1:73454895	73454895	T	ADD	1.416	0.07985	1.211	1.656	4.356	1.32e-05
1	1:73455021	73455021	A	ADD	1.416	0.07985	1.211	1.656	4.356	1.32e-05
1	1:73455303	73455303	G	ADD	1.416	0.07985	1.211	1.656	4.356	1.32e-05
1	1:73455699	73455699	G	ADD	1.416	0.07985	1.211	1.656	4.356	1.32e-05
1	1:73455935	73455935	G	ADD	1.415	0.08069	1.208	1.657	4.299	1.72e-05
1	1:73456021	73456021	A	ADD	1.416	0.07985	1.211	1.656	4.356	1.32e-05
1	1:73456398	73456398	T	ADD	1.435	0.0804	1.226	1.68	4.491	7.09e-06
1	1:73456582	73456582	G	ADD	1.416	0.07985	1.211	1.656	4.356	1.32e-05
1	1:73456742	73456742	G	ADD	1.416	0.07985	1.211	1.656	4.356	1.32e-05
1	1:73456764	73456764	A	ADD	1.416	0.07985	1.211	1.656	4.356	1.32e-05
1	1:73456894	73456894	G	ADD	1.416	0.07985	1.211	1.656	4.356	1.32e-05
1	1:73457411	73457411	G	ADD	1.435	0.08004	1.227	1.679	4.516	6.3e-06
1	1:73457573	73457573	C	ADD	1.416	0.07985	1.211	1.656	4.356	1.32e-05
1	1:73457913	73457913	TG	ADD	1.416	0.07985	1.211	1.656	4.356	1.32e-05
1	1:73458015	73458015	G	ADD	1.416	0.07985	1.211	1.656	4.356	1.32e-05
1	1:73459022	73459022	A	ADD	1.416	0.07985	1.211	1.656	4.356	1.32e-05
1	1:73462664	73462664	T	ADD	1.435	0.0804	1.226	1.68	4.491	7.09e-06
1	1:73462920	73462920	A	ADD	1.416	0.07985	1.211	1.656	4.356	1.32e-05
1	1:73463808	73463808	TAC	ADD	1.4	0.08243	1.191	1.645	4.082	4.47e-05
1	1:73463826	73463826	C	ADD	1.416	0.07985	1.211	1.656	4.356	1.32e-05
1	1:73463881	73463881	CT	ADD	1.424	0.07997	1.217	1.665	4.418	9.97e-06
1	1:73464660	73464660	A	ADD	1.416	0.07985	1.211	1.656	4.356	1.32e-05
1	1:73464714	73464714	C	ADD	1.416	0.07985	1.211	1.656	4.356	1.32e-05
1	1:73465537	73465537	CATAT	ADD	1.424	0.07997	1.217	1.665	4.418	9.97e-06
1	1:73466191	73466191	A	ADD	1.416	0.07985	1.211	1.656	4.356	1.32e-05
1	1:73466365	73466365	T	ADD	1.416	0.07985	1.211	1.656	4.356	1.32e-05
1	1:73466796	73466796	T	ADD	1.416	0.07985	1.211	1.656	4.356	1.32e-05
1	1:73467624	73467624	T	ADD	1.416	0.07985	1.211	1.656	4.356	1.32e-05
1	1:73467730	73467730	T	ADD	1.416	0.07985	1.211	1.656	4.356	1.32e-05
1	1:73467830	73467830	T	ADD	1.435	0.0804	1.226	1.68	4.491	7.09e-06
1	1:73468118	73468118	A	ADD	1.416	0.07985	1.211	1.656	4.356	1.32e-05
1	1:73468597	73468597	G	ADD	1.416	0.07985	1.211	1.656	4.356	1.32e-05
1	1:73469634	73469634	G	ADD	1.416	0.07985	1.211	1.656	4.356	1.32e-05
1	1:73470692	73470692	G	ADD	1.416	0.07985	1.211	1.656	4.356	1.32e-05
1	1:73471039	73471039	T	ADD	1.416	0.07985	1.211	1.656	4.356	1.32e-05
1	1:73472366	73472366	G	ADD	1.416	0.07985	1.211	1.656	4.356	1.32e-05
1	1:73472566	73472566	CA	ADD	1.416	0.07985	1.211	1.656	4.356	1.32e-05
1	1:73474188	73474188	A	ADD	1.416	0.07985	1.211	1.656	4.356	1.32e-05
1	1:73474676	73474676	T	ADD	1.416	0.07985	1.211	1.656	4.356	1.32e-05
1	1:73474775	73474775	A	ADD	1.416	0.07985	1.211	1.656	4.356	1.32e-05
1	1:73475148	73475148	C	ADD	1.416	0.07985	1.211	1.656	4.356	1.32e-05
1	1:73475811	73475811	A	ADD	1.416	0.07985	1.211	1.656	4.356	1.32e-05
1	1:73476317	73476317	C	ADD	1.416	0.07985	1.211	1.656	4.356	1.32e-05
1	1:73476595	73476595	GT	ADD	1.416	0.07985	1.211	1.656	4.356	1.32e-05
1	1:73476866	73476866	A	ADD	1.416	0.07985	1.211	1.656	4.356	1.32e-05
1	1:73477325	73477325	GGAAA	ADD	1.416	0.07985	1.211	1.656	4.356	1.32e-05
1	1:73478157	73478157	AT	ADD	1.416	0.07985	1.211	1.656	4.356	1.32e-05
1	1:73478176	73478176	T	ADD	1.416	0.07985	1.211	1.656	4.356	1.32e-05
1	1:73479223	73479223	T	ADD	1.416	0.07985	1.211	1.656	4.356	1.32e-05
1	1:73479263	73479263	C	ADD	1.416	0.07985	1.211	1.656	4.356	1.32e-05
1	1:73479465	73479465	T	ADD	1.416	0.07985	1.211	1.656	4.356	1.32e-05
1	1:73480445	73480445	C	ADD	1.416	0.07985	1.211	1.656	4.356	1.32e-05
1	1:73480864	73480864	G	ADD	1.416	0.07985	1.211	1.656	4.356	1.32e-05
1	1:73482160	73482160	A	ADD	1.416	0.07985	1.211	1.656	4.356	1.32e-05
1	1:73482199	73482199	T	ADD	1.435	0.0804	1.226	1.68	4.491	7.09e-06
1	1:73482333	73482333	G	ADD	1.416	0.07985	1.211	1.656	4.356	1.32e-05
1	1:73482493	73482493	C	ADD	1.416	0.07985	1.211	1.656	4.356	1.32e-05
1	1:73482637	73482637	T	ADD	1.416	0.07985	1.211	1.656	4.356	1.32e-05
1	1:73483255	73483255	T	ADD	1.416	0.07985	1.211	1.656	4.356	1.32e-05
1	1:73483565	73483565	T	ADD	1.416	0.07985	1.211	1.656	4.356	1.32e-05
1	1:73483802	73483802	G	ADD	1.416	0.07985	1.211	1.656	4.356	1.32e-05
1	1:73483961	73483961	A	ADD	1.416	0.07985	1.211	1.656	4.356	1.32e-05
1	1:73484142	73484142	C	ADD	1.416	0.07985	1.211	1.656	4.356	1.32e-05
1	1:73484412	73484412	A	ADD	1.416	0.07985	1.211	1.656	4.356	1.32e-05
1	1:73484430	73484430	C	ADD	1.416	0.07985	1.211	1.656	4.356	1.32e-05
1	1:73485524	73485524	T	ADD	1.416	0.07985	1.211	1.656	4.356	1.32e-05
1	1:73485561	73485561	T	ADD	1.416	0.07985	1.211	1.656	4.356	1.32e-05
1	1:73485710	73485710	T	ADD	1.416	0.07985	1.211	1.656	4.356	1.32e-05
1	1:73485810	73485810	T	ADD	1.416	0.07985	1.211	1.656	4.356	1.32e-05
1	1:73485931	73485931	G	ADD	1.416	0.07985	1.211	1.656	4.356	1.32e-05
1	1:73486045	73486045	G	ADD	1.416	0.07985	1.211	1.656	4.356	1.32e-05
1	1:73488514	73488514	C	ADD	1.415	0.07985	1.21	1.655	4.348	1.38e-05
1	1:73488816	73488816	CA	ADD	1.402	0.07823	1.203	1.634	4.319	1.57e-05
1	1:73490340	73490340	A	ADD	1.415	0.07985	1.21	1.655	4.348	1.38e-05
1	1:73491130	73491130	C	ADD	1.415	0.07985	1.21	1.655	4.348	1.38e-05
1	1:73493003	73493003	T	ADD	1.415	0.07985	1.21	1.655	4.348	1.38e-05
1	1:73493875	73493875	T	ADD	1.415	0.07985	1.21	1.655	4.348	1.38e-05
1	1:73493977	73493977	G	ADD	1.415	0.07985	1.21	1.655	4.348	1.38e-05
1	1:73494070	73494070	A	ADD	1.415	0.07985	1.21	1.655	4.348	1.38e-05
1	1:73494366	73494366	T	ADD	1.415	0.07985	1.21	1.655	4.348	1.38e-05
1	1:73494536	73494536	C	ADD	1.415	0.07985	1.21	1.655	4.348	1.38e-05
1	1:73494861	73494861	G	ADD	1.415	0.07985	1.21	1.655	4.348	1.38e-05
1	1:73495377	73495377	C	ADD	1.415	0.07985	1.21	1.655	4.348	1.38e-05
1	1:73495386	73495386	C	ADD	1.415	0.07985	1.21	1.655	4.348	1.38e-05
1	1:73495410	73495410	G	ADD	1.415	0.07985	1.21	1.655	4.348	1.38e-05
1	1:73496325	73496325	T	ADD	1.442	0.08036	1.232	1.688	4.554	5.27e-06
1	1:73497280	73497280	A	ADD	1.442	0.08036	1.232	1.688	4.554	5.27e-06
1	1:73497353	73497353	T	ADD	1.415	0.07985	1.21	1.655	4.348	1.38e-05
1	1:73498225	73498225	C	ADD	1.442	0.08036	1.232	1.688	4.554	5.27e-06
1	1:73498792	73498792	TA	ADD	1.415	0.07985	1.21	1.655	4.348	1.38e-05
1	1:73499538	73499538	T	ADD	1.415	0.07985	1.21	1.655	4.348	1.38e-05
1	1:73499793	73499793	G	ADD	1.415	0.07985	1.21	1.655	4.348	1.38e-05
1	1:73501343	73501343	A	ADD	1.415	0.07985	1.21	1.655	4.348	1.38e-05
1	1:73502629	73502629	T	ADD	1.415	0.07985	1.21	1.655	4.348	1.38e-05
1	1:73503358	73503358	T	ADD	1.422	0.08018	1.215	1.664	4.393	1.12e-05
1	1:73503449	73503449	T	ADD	1.427	0.08028	1.22	1.671	4.433	9.27e-06
1	1:73503719	73503719	A	ADD	1.427	0.08028	1.22	1.671	4.433	9.27e-06
1	1:73504504	73504504	G	ADD	1.427	0.08028	1.22	1.671	4.433	9.27e-06
1	1:73504819	73504819	T	ADD	1.427	0.08028	1.22	1.671	4.433	9.27e-06
1	1:73504863	73504863	CTG	ADD	1.427	0.07817	1.224	1.663	4.547	5.44e-06
1	1:73504952	73504952	C	ADD	1.427	0.08028	1.22	1.671	4.433	9.27e-06
1	1:73504988	73504988	G	ADD	1.427	0.08028	1.22	1.671	4.433	9.27e-06
1	1:73506298	73506298	A	ADD	1.433	0.08027	1.225	1.677	4.483	7.35e-06
1	1:73506421	73506421	G	ADD	1.439	0.08026	1.229	1.684	4.534	5.8e-06
1	1:73506477	73506477	T	ADD	1.439	0.08026	1.229	1.684	4.534	5.8e-06
1	1:73506488	73506488	G	ADD	1.439	0.08026	1.229	1.684	4.534	5.8e-06
1	1:73506820	73506820	G	ADD	1.439	0.08026	1.229	1.684	4.534	5.8e-06
1	1:73507485	73507485	C	ADD	1.439	0.08026	1.229	1.684	4.534	5.8e-06
1	1:73508174	73508174	T	ADD	1.439	0.08026	1.229	1.684	4.534	5.8e-06
1	1:73508723	73508723	A	ADD	1.437	0.08025	1.228	1.682	4.521	6.17e-06
1	1:73509580	73509580	T	ADD	1.437	0.08025	1.228	1.682	4.521	6.17e-06
1	1:73509732	73509732	T	ADD	1.437	0.08025	1.228	1.682	4.521	6.17e-06
1	1:73510515	73510515	T	ADD	1.437	0.08025	1.228	1.682	4.521	6.17e-06
1	1:73510734	73510734	C	ADD	1.437	0.08025	1.228	1.682	4.521	6.17e-06
1	1:73510876	73510876	T	ADD	1.437	0.08025	1.228	1.682	4.521	6.17e-06
1	1:73510937	73510937	G	ADD	1.437	0.08025	1.228	1.682	4.521	6.17e-06
1	1:73511325	73511325	G	ADD	1.437	0.08025	1.228	1.682	4.521	6.17e-06
1	1:73511770	73511770	G	ADD	1.437	0.08025	1.228	1.682	4.521	6.17e-06
1	1:73512599	73512599	C	ADD	1.437	0.08025	1.228	1.682	4.521	6.17e-06
1	1:73513369	73513369	G	ADD	1.437	0.08025	1.228	1.682	4.521	6.17e-06
1	1:73514154	73514154	A	ADD	1.437	0.08025	1.228	1.682	4.521	6.17e-06
1	1:73514925	73514925	G	ADD	1.437	0.08025	1.228	1.682	4.521	6.17e-06
1	1:73515185	73515185	C	ADD	1.437	0.08025	1.228	1.682	4.521	6.17e-06
1	1:73515329	73515329	GA	ADD	1.437	0.08025	1.228	1.682	4.521	6.17e-06
1	1:73515485	73515485	G	ADD	1.437	0.08025	1.228	1.682	4.521	6.17e-06
1	1:73515785	73515785	C	ADD	1.437	0.08025	1.228	1.682	4.521	6.17e-06
1	1:73515995	73515995	C	ADD	1.437	0.08025	1.228	1.682	4.521	6.17e-06
1	1:73516374	73516374	C	ADD	1.437	0.08025	1.228	1.682	4.521	6.17e-06
1	1:73516637	73516637	A	ADD	1.437	0.08025	1.228	1.682	4.521	6.17e-06
1	1:73517254	73517254	A	ADD	1.437	0.08025	1.228	1.682	4.521	6.17e-06
1	1:73518183	73518183	A	ADD	1.437	0.08025	1.228	1.682	4.521	6.17e-06
1	1:73523202	73523202	A	ADD	1.437	0.08025	1.228	1.682	4.521	6.17e-06
1	1:73525526	73525526	A	ADD	1.437	0.08025	1.228	1.682	4.521	6.17e-06
1	1:73526000	73526000	T	ADD	1.437	0.08025	1.228	1.682	4.521	6.17e-06
1	1:73526081	73526081	T	ADD	1.437	0.08025	1.228	1.682	4.521	6.17e-06
1	1:73529150	73529150	A	ADD	1.437	0.08025	1.228	1.682	4.521	6.17e-06
1	1:73530926	73530926	C	ADD	1.437	0.08025	1.228	1.682	4.521	6.17e-06
1	1:73532113	73532113	C	ADD	1.437	0.08025	1.228	1.682	4.521	6.17e-06
1	1:73532125	73532125	A	ADD	1.437	0.08025	1.228	1.682	4.521	6.17e-06
1	1:73532506	73532506	A	ADD	1.437	0.08025	1.228	1.682	4.521	6.17e-06
1	1:73534446	73534446	G	ADD	1.437	0.08025	1.228	1.682	4.521	6.17e-06
1	1:73534512	73534512	C	ADD	1.437	0.08025	1.228	1.682	4.521	6.17e-06
1	1:73534876	73534876	T	ADD	1.437	0.08025	1.228	1.682	4.521	6.17e-06
1	1:73535188	73535188	G	ADD	1.437	0.08025	1.228	1.682	4.521	6.17e-06
1	1:73535957	73535957	CT	ADD	1.437	0.08025	1.228	1.682	4.521	6.17e-06
1	1:73538097	73538097	A	ADD	1.441	0.08025	1.231	1.686	4.549	5.4e-06
1	1:73538189	73538189	T	ADD	1.441	0.08025	1.231	1.686	4.549	5.4e-06
1	1:73538198	73538198	G	ADD	1.441	0.08025	1.231	1.686	4.549	5.4e-06
1	1:73538728	73538728	T	ADD	1.441	0.08025	1.231	1.686	4.549	5.4e-06
1	1:73539035	73539035	T	ADD	1.441	0.08025	1.231	1.686	4.549	5.4e-06
1	1:73540628	73540628	CAT	ADD	1.441	0.08025	1.231	1.686	4.549	5.4e-06
1	1:73543204	73543204	G	ADD	1.436	0.08006	1.228	1.68	4.523	6.1e-06
1	1:73543977	73543977	T	ADD	1.432	0.08007	1.224	1.676	4.487	7.21e-06
1	1:73545487	73545487	T	ADD	1.432	0.08007	1.224	1.676	4.487	7.21e-06
1	1:73546138	73546138	T	ADD	1.432	0.08007	1.224	1.676	4.487	7.21e-06
1	1:73546912	73546912	A	ADD	1.432	0.08007	1.224	1.676	4.487	7.21e-06
1	1:73547423	73547423	G	ADD	1.439	0.07997	1.23	1.683	4.549	5.39e-06
1	1:73547587	73547587	T	ADD	1.439	0.07997	1.23	1.683	4.549	5.39e-06
1	1:73547776	73547776	G	ADD	1.439	0.07997	1.23	1.683	4.549	5.39e-06
1	1:73547847	73547847	A	ADD	1.439	0.07997	1.23	1.683	4.549	5.39e-06
1	1:73548731	73548731	A	ADD	1.439	0.07997	1.23	1.683	4.549	5.39e-06
1	1:73549102	73549102	T	ADD	1.439	0.07997	1.23	1.683	4.549	5.39e-06
1	1:73549770	73549770	C	ADD	1.439	0.07997	1.23	1.683	4.549	5.39e-06
1	1:73550558	73550558	T	ADD	1.439	0.07997	1.23	1.683	4.549	5.39e-06
1	1:73551547	73551547	A	ADD	1.44	0.07998	1.231	1.685	4.563	5.04e-06
1	1:73552601	73552601	T	ADD	1.44	0.07998	1.231	1.685	4.563	5.04e-06
1	1:73552652	73552652	C	ADD	1.44	0.07998	1.231	1.685	4.563	5.04e-06
1	1:73553852	73553852	G	ADD	1.44	0.07998	1.231	1.685	4.563	5.04e-06
1	1:73554311	73554311	C	ADD	1.44	0.07998	1.231	1.685	4.563	5.04e-06
1	1:73554777	73554777	C	ADD	1.44	0.07998	1.231	1.685	4.563	5.04e-06
1	1:73555880	73555880	A	ADD	1.44	0.07998	1.231	1.685	4.563	5.04e-06
1	1:73556290	73556290	A	ADD	1.44	0.07998	1.231	1.685	4.563	5.04e-06
1	1:73557076	73557076	T	ADD	1.44	0.07998	1.231	1.685	4.563	5.04e-06
1	1:73557603	73557603	C	ADD	1.44	0.07998	1.231	1.685	4.563	5.04e-06
1	1:73557894	73557894	C	ADD	1.44	0.07998	1.231	1.685	4.563	5.04e-06
1	1:73558731	73558731	T	ADD	1.44	0.07998	1.231	1.685	4.563	5.04e-06
1	1:73562957	73562957	G	ADD	1.463	0.09448	1.216	1.761	4.028	5.62e-05
1	1:73604555	73604555	G	ADD	1.433	0.08	1.225	1.676	4.493	7.01e-06
1	1:73616388	73616388	T	ADD	1.442	0.08464	1.222	1.702	4.326	1.52e-05
1	1:73622542	73622542	A	ADD	1.418	0.08717	1.195	1.682	4.008	6.13e-05
1	1:73626443	73626443	T	ADD	1.408	0.086	1.19	1.667	3.98	6.88e-05
1	1:73628767	73628767	C	ADD	1.405	0.08576	1.187	1.662	3.961	7.46e-05
1	1:73648729	73648729	A	ADD	1.399	0.08377	1.187	1.649	4.009	6.09e-05
1	1:73648952	73648952	C	ADD	1.399	0.08377	1.187	1.649	4.009	6.09e-05
1	1:73649341	73649341	A	ADD	1.395	0.08376	1.183	1.643	3.971	7.15e-05
1	1:73649649	73649649	TAGTCAGT	ADD	1.395	0.08376	1.183	1.643	3.971	7.15e-05
1	1:73649863	73649863	T	ADD	1.395	0.08376	1.183	1.643	3.971	7.15e-05
1	1:73650760	73650760	G	ADD	1.395	0.08376	1.183	1.643	3.971	7.15e-05
1	1:73653202	73653202	T	ADD	1.395	0.08376	1.183	1.643	3.971	7.15e-05
1	1:74241248	74241248	T	ADD	1.283	0.05751	1.147	1.437	4.338	1.44e-05
1	1:74272303	74272303	A	ADD	1.297	0.05973	1.153	1.458	4.349	1.37e-05
1	1:74272725	74272725	G	ADD	1.296	0.05971	1.153	1.457	4.341	1.42e-05
1	1:74273428	74273428	G	ADD	1.286	0.05904	1.146	1.444	4.263	2.02e-05
1	1:74277734	74277734	C	ADD	1.29	0.05972	1.147	1.45	4.259	2.05e-05
1	1:74282868	74282868	C	ADD	1.29	0.05972	1.147	1.45	4.259	2.05e-05
1	1:74284799	74284799	T	ADD	1.294	0.05982	1.151	1.455	4.311	1.63e-05
1	1:74295468	74295468	A	ADD	1.282	0.06021	1.14	1.443	4.13	3.63e-05
1	1:74297861	74297861	A	ADD	1.287	0.05971	1.145	1.447	4.231	2.33e-05
1	1:74298254	74298254	G	ADD	1.287	0.05971	1.145	1.447	4.231	2.33e-05
1	1:74300666	74300666	CAA	ADD	1.26	0.0563	1.128	1.407	4.103	4.08e-05
1	1:74305670	74305670	C	ADD	1.275	0.05929	1.135	1.432	4.095	4.21e-05
1	1:74306138	74306138	G	ADD	1.303	0.05972	1.159	1.465	4.434	9.26e-06
1	1:74311024	74311024	T	ADD	1.305	0.05974	1.161	1.467	4.452	8.52e-06
1	1:74319154	74319154	G	ADD	1.306	0.05974	1.161	1.468	4.466	7.98e-06
1	1:74321061	74321061	C	ADD	1.308	0.05973	1.163	1.47	4.489	7.15e-06
1	1:74322237	74322237	C	ADD	1.307	0.05973	1.162	1.469	4.479	7.49e-06
1	1:74323287	74323287	C	ADD	1.305	0.05974	1.161	1.467	4.456	8.36e-06
1	1:74323399	74323399	A	ADD	1.305	0.05974	1.161	1.467	4.456	8.36e-06
1	1:74324054	74324054	G	ADD	1.304	0.05975	1.16	1.467	4.449	8.64e-06
1	1:74325405	74325405	C	ADD	1.305	0.05974	1.161	1.467	4.456	8.36e-06
1	1:74325809	74325809	A	ADD	1.305	0.05974	1.161	1.467	4.456	8.36e-06
1	1:74325845	74325845	T	ADD	1.305	0.05974	1.161	1.467	4.456	8.36e-06
1	1:75830438	75830438	C	ADD	1.554	0.1106	1.251	1.93	3.987	6.7e-05
1	1:75831207	75831207	A	ADD	1.549	0.1106	1.247	1.924	3.96	7.51e-05
1	1:75832001	75832001	C	ADD	1.547	0.1106	1.246	1.922	3.948	7.87e-05
1	1:75832658	75832658	C	ADD	1.547	0.1106	1.246	1.922	3.948	7.87e-05
1	1:78631294	78631294	T	ADD	1.329	0.07207	1.154	1.531	3.951	7.78e-05
1	1:78632090	78632090	C	ADD	1.331	0.07207	1.156	1.533	3.967	7.28e-05
1	1:78633066	78633066	A	ADD	1.329	0.07207	1.154	1.531	3.951	7.78e-05
1	1:78633572	78633572	A	ADD	1.329	0.07207	1.154	1.531	3.951	7.78e-05
1	1:78635975	78635975	G	ADD	1.329	0.07207	1.154	1.531	3.951	7.78e-05
1	1:78638316	78638316	A	ADD	1.329	0.07207	1.154	1.531	3.951	7.78e-05
1	1:78639244	78639244	T	ADD	1.329	0.07207	1.154	1.531	3.951	7.78e-05
1	1:78641967	78641967	A	ADD	1.329	0.07207	1.154	1.531	3.951	7.78e-05
1	1:78645701	78645701	A	ADD	1.329	0.07207	1.154	1.531	3.951	7.78e-05
1	1:78649862	78649862	C	ADD	1.329	0.07207	1.154	1.531	3.951	7.78e-05
1	1:78653177	78653177	C	ADD	1.329	0.07207	1.154	1.531	3.951	7.78e-05
1	1:78655741	78655741	T	ADD	1.329	0.07207	1.154	1.531	3.951	7.78e-05
1	1:78655779	78655779	A	ADD	1.329	0.07207	1.154	1.531	3.951	7.78e-05
1	1:78656695	78656695	G	ADD	1.329	0.07207	1.154	1.531	3.951	7.78e-05
1	1:78658092	78658092	C	ADD	1.329	0.07207	1.154	1.531	3.951	7.78e-05
1	1:78665376	78665376	T	ADD	1.336	0.07216	1.16	1.539	4.017	5.91e-05
1	1:78665643	78665643	G	ADD	1.336	0.07216	1.16	1.539	4.017	5.91e-05
1	1:78668236	78668236	G	ADD	1.336	0.07216	1.16	1.539	4.017	5.91e-05
1	1:78671073	78671073	T	ADD	1.334	0.07204	1.158	1.536	3.995	6.46e-05
1	1:78672119	78672119	A	ADD	1.326	0.07192	1.151	1.526	3.919	8.88e-05
1	1:78687687	78687687	C	ADD	1.333	0.07109	1.16	1.532	4.045	5.23e-05
1	1:78694196	78694196	G	ADD	1.328	0.07128	1.155	1.527	3.982	6.84e-05
1	1:78694556	78694556	T	ADD	1.331	0.07128	1.158	1.531	4.016	5.91e-05
1	1:78694705	78694705	T	ADD	1.329	0.07151	1.155	1.529	3.98	6.88e-05
1	1:81855782	81855782	<INS:ME:LINE1>	ADD	1.411	0.08477	1.195	1.666	4.064	4.83e-05
1	1:81881097	81881097	C	ADD	1.252	0.05202	1.13	1.386	4.318	1.58e-05
1	1:81892826	81892826	T	ADD	1.293	0.06383	1.141	1.465	4.025	5.69e-05
1	1:89754804	89754804	G	ADD	0.4162	0.195	0.284	0.61	-4.496	6.94e-06
1	1:89757172	89757172	T	ADD	0.4162	0.195	0.284	0.61	-4.496	6.94e-06
1	1:89757384	89757384	G	ADD	0.4162	0.195	0.284	0.61	-4.496	6.94e-06
1	1:89757860	89757860	G	ADD	0.4162	0.195	0.284	0.61	-4.496	6.94e-06
1	1:89758521	89758521	G	ADD	0.4162	0.195	0.284	0.61	-4.496	6.94e-06
1	1:89758964	89758964	C	ADD	0.4162	0.195	0.284	0.61	-4.496	6.94e-06
1	1:89760576	89760576	A	ADD	0.4162	0.195	0.284	0.61	-4.496	6.94e-06
1	1:89766501	89766501	G	ADD	0.4162	0.195	0.284	0.61	-4.496	6.94e-06
1	1:89767898	89767898	C	ADD	0.4114	0.1951	0.2806	0.603	-4.552	5.31e-06
1	1:89770053	89770053	T	ADD	0.4114	0.1951	0.2806	0.603	-4.552	5.31e-06
1	1:89774726	89774726	A	ADD	0.4114	0.1951	0.2806	0.603	-4.552	5.31e-06
1	1:89776731	89776731	C	ADD	0.4114	0.1951	0.2806	0.603	-4.552	5.31e-06
1	1:89778999	89778999	G	ADD	0.4114	0.1951	0.2806	0.603	-4.552	5.31e-06
1	1:89781429	89781429	G	ADD	0.422	0.195	0.2879	0.6184	-4.424	9.7e-06
1	1:89833225	89833225	C	ADD	0.3324	0.2426	0.2066	0.5348	-4.539	5.64e-06
1	1:90006137	90006137	C	ADD	0.4332	0.1887	0.2993	0.6271	-4.433	9.31e-06
1	1:90760965	90760965	A	ADD	0.7508	0.06605	0.6596	0.8545	-4.34	1.43e-05
1	1:90798226	90798226	TAG	ADD	1.229	0.05263	1.109	1.363	3.918	8.94e-05
1	1:90909845	90909845	G	ADD	0.7598	0.06659	0.6668	0.8657	-4.125	3.71e-05
1	1:90957519	90957519	AT	ADD	1.482	0.1011	1.216	1.807	3.896	9.79e-05
1	1:95399414	95399414	A	ADD	1.332	0.07352	1.153	1.539	3.902	9.54e-05
1	1:95402447	95402447	A	ADD	1.356	0.07416	1.173	1.568	4.107	4.01e-05
1	1:95402513	95402513	G	ADD	1.332	0.07352	1.153	1.539	3.902	9.54e-05
1	1:95407618	95407618	T	ADD	1.332	0.07352	1.153	1.539	3.902	9.54e-05
1	1:95409437	95409437	G	ADD	1.339	0.07452	1.157	1.549	3.915	9.03e-05
1	1:95419072	95419072	A	ADD	1.342	0.07402	1.16	1.551	3.97	7.19e-05
1	1:95421821	95421821	A	ADD	1.342	0.07402	1.16	1.551	3.97	7.19e-05
1	1:95424265	95424265	T	ADD	1.344	0.07411	1.162	1.554	3.985	6.74e-05
1	1:97600039	97600039	A	ADD	1.28	0.05989	1.138	1.439	4.117	3.83e-05
1	1:105522083	105522083	A	ADD	1.747	0.1327	1.347	2.266	4.204	2.63e-05
1	1:105640793	105640793	G	ADD	1.234	0.0514	1.115	1.364	4.083	4.44e-05
1	1:105643103	105643103	G	ADD	1.243	0.05125	1.124	1.374	4.246	2.17e-05
1	1:105897492	105897492	C	ADD	0.7143	0.0851	0.6046	0.844	-3.953	7.72e-05
1	1:110453358	110453358	A	ADD	1.309	0.06368	1.155	1.483	4.227	2.37e-05
1	1:110453807	110453807	G	ADD	1.314	0.06345	1.16	1.488	4.301	1.7e-05
1	1:110454149	110454149	A	ADD	1.314	0.06345	1.16	1.488	4.301	1.7e-05
1	1:115099517	115099517	T	ADD	1.231	0.0534	1.109	1.367	3.895	9.81e-05
1	1:115107469	115107469	A	ADD	1.236	0.05327	1.113	1.372	3.973	7.09e-05
1	1:115108870	115108870	C	ADD	1.238	0.05328	1.115	1.374	4.009	6.11e-05
1	1:115108923	115108923	C	ADD	1.238	0.05327	1.115	1.374	4.001	6.32e-05
1	1:115109441	115109441	A	ADD	1.236	0.05326	1.114	1.372	3.985	6.75e-05
1	1:115121461	115121461	G	ADD	1.236	0.05324	1.113	1.371	3.973	7.11e-05
1	1:115126456	115126456	A	ADD	1.232	0.05309	1.11	1.367	3.93	8.5e-05
1	1:115146488	115146488	C	ADD	1.233	0.05323	1.111	1.369	3.942	8.1e-05
1	1:115160611	115160611	AT	ADD	1.231	0.05325	1.109	1.367	3.909	9.25e-05
1	1:115175415	115175415	G	ADD	1.235	0.0533	1.113	1.371	3.96	7.48e-05
1	1:115193603	115193603	G	ADD	1.234	0.0533	1.112	1.37	3.945	7.96e-05
1	1:115202215	115202215	A	ADD	1.234	0.05331	1.111	1.37	3.942	8.09e-05
1	1:115219083	115219083	T	ADD	1.234	0.05331	1.111	1.37	3.942	8.09e-05
1	1:115224147	115224147	T	ADD	1.237	0.05327	1.115	1.373	3.995	6.47e-05
1	1:115227493	115227493	G	ADD	1.236	0.05325	1.114	1.372	3.985	6.74e-05
1	1:115227896	115227896	A	ADD	1.24	0.05323	1.117	1.377	4.044	5.25e-05
1	1:115228879	115228879	T	ADD	1.237	0.05323	1.115	1.373	3.999	6.36e-05
1	1:115232568	115232568	T	ADD	1.239	0.05331	1.116	1.376	4.021	5.8e-05
1	1:115233046	115233046	C	ADD	1.248	0.0533	1.124	1.386	4.161	3.17e-05
1	1:115233986	115233986	C	ADD	1.252	0.05333	1.128	1.39	4.212	2.53e-05
1	1:115234275	115234275	G	ADD	1.249	0.0533	1.125	1.386	4.168	3.07e-05
1	1:115234632	115234632	T	ADD	1.253	0.05324	1.129	1.391	4.235	2.29e-05
1	1:115235716	115235716	A	ADD	1.26	0.05338	1.135	1.399	4.331	1.48e-05
1	1:115236579	115236579	A	ADD	1.256	0.05311	1.131	1.393	4.285	1.83e-05
1	1:115237065	115237065	T	ADD	1.252	0.05328	1.128	1.39	4.218	2.46e-05
1	1:115239355	115239355	G	ADD	1.256	0.05297	1.132	1.393	4.301	1.7e-05
1	1:115239816	115239816	A	ADD	1.25	0.05325	1.126	1.388	4.196	2.72e-05
1	1:115241857	115241857	A	ADD	1.235	0.0534	1.112	1.371	3.947	7.92e-05
1	1:115242437	115242437	T	ADD	1.247	0.05304	1.124	1.384	4.169	3.07e-05
1	1:119106352	119106352	GCCTGGAGGTTCTCCAGGGGGAC	ADD	1.267	0.06036	1.125	1.426	3.915	9.03e-05
1	1:120020535	120020535	T	ADD	0.7256	0.08042	0.6198	0.8495	-3.988	6.66e-05
1	1:120031416	120031416	G	ADD	0.7083	0.08825	0.5958	0.8421	-3.908	9.32e-05
1	1:153187680	153187680	T	ADD	1.338	0.07059	1.165	1.536	4.121	3.77e-05
1	1:153271100	153271100	G	ADD	2.331	0.216	1.527	3.559	3.919	8.9e-05
1	1:153272402	153272402	T	ADD	2.389	0.2141	1.57	3.635	4.066	4.77e-05
1	1:153273643	153273643	T	ADD	2.389	0.2141	1.57	3.635	4.066	4.77e-05
1	1:153275325	153275325	A	ADD	2.344	0.2132	1.543	3.56	3.995	6.47e-05
1	1:153275489	153275489	A	ADD	2.344	0.2132	1.543	3.56	3.995	6.47e-05
1	1:153276449	153276449	C	ADD	2.286	0.2123	1.508	3.465	3.894	9.88e-05
1	1:153278576	153278576	C	ADD	2.301	0.2127	1.517	3.491	3.918	8.92e-05
1	1:153278578	153278578	G	ADD	2.301	0.2127	1.517	3.491	3.918	8.92e-05
1	1:153312850	153312850	T	ADD	2.262	0.1866	1.569	3.261	4.373	1.23e-05
1	1:154265751	154265751	CAAACA	ADD	1.257	0.05241	1.135	1.393	4.37	1.24e-05
1	1:154314497	154314497	A	ADD	1.965	0.1585	1.44	2.681	4.262	2.02e-05
1	1:154395212	154395212	A	ADD	0.7871	0.05401	0.708	0.875	-4.432	9.34e-06
1	1:154505106	154505106	T	ADD	1.243	0.05426	1.118	1.383	4.011	6.05e-05
1	1:156417692	156417692	CAAAAAAAAAAAAAAAAAAAAAAAAA	ADD	0.7722	0.06497	0.6799	0.8771	-3.979	6.93e-05
1	1:156475099	156475099	G	ADD	0.4403	0.208	0.2929	0.6619	-3.943	8.04e-05
1	1:156479272	156479272	C	ADD	0.4071	0.204	0.273	0.6072	-4.406	1.05e-05
1	1:156491358	156491358	A	ADD	0.5606	0.1335	0.4315	0.7283	-4.334	1.46e-05
1	1:156504728	156504728	A	ADD	1.24	0.05203	1.12	1.373	4.131	3.62e-05
1	1:156549430	156549430	T	ADD	0.634	0.1114	0.5096	0.7888	-4.089	4.34e-05
1	1:156650851	156650851	A	ADD	2.344	0.2012	1.58	3.477	4.235	2.29e-05
1	1:164122063	164122063	C	ADD	0.5178	0.1678	0.3727	0.7194	-3.923	8.75e-05
1	1:164153581	164153581	C	ADD	1.476	0.08605	1.247	1.747	4.526	6.01e-06
1	1:164205731	164205731	A	ADD	1.312	0.06883	1.147	1.502	3.949	7.86e-05
1	1:164206815	164206815	G	ADD	1.242	0.05117	1.123	1.373	4.234	2.29e-05
1	1:164206816	164206816	G	ADD	1.244	0.05113	1.125	1.375	4.272	1.94e-05
1	1:164206955	164206955	A	ADD	1.221	0.05078	1.105	1.349	3.932	8.43e-05
1	1:164209359	164209359	G	ADD	1.22	0.05117	1.104	1.349	3.892	9.95e-05
1	1:167430512	167430512	T	ADD	1.277	0.06143	1.132	1.44	3.978	6.96e-05
1	1:175432100	175432100	T	ADD	2.28	0.2055	1.524	3.411	4.01	6.07e-05
1	1:175432888	175432888	T	ADD	2.26	0.2079	1.504	3.396	3.923	8.76e-05
1	1:175433760	175433760	C	ADD	2.26	0.2079	1.504	3.396	3.923	8.76e-05
1	1:175434793	175434793	G	ADD	2.26	0.2079	1.504	3.396	3.923	8.76e-05
1	1:175440251	175440251	G	ADD	2.382	0.1998	1.61	3.524	4.345	1.39e-05
1	1:175442356	175442356	C	ADD	2.568	0.2129	1.692	3.899	4.43	9.43e-06
1	1:175444176	175444176	T	ADD	2.531	0.2102	1.676	3.821	4.418	9.94e-06
1	1:175446747	175446747	A	ADD	2.465	0.2095	1.635	3.717	4.307	1.66e-05
1	1:175454056	175454056	T	ADD	2.465	0.2095	1.635	3.717	4.307	1.66e-05
1	1:175457887	175457887	C	ADD	2.496	0.207	1.664	3.746	4.42	9.87e-06
1	1:175458975	175458975	A	ADD	2.466	0.2066	1.645	3.696	4.369	1.25e-05
1	1:175459020	175459020	G	ADD	2.466	0.2066	1.645	3.696	4.369	1.25e-05
1	1:175459345	175459345	AC	ADD	2.466	0.2066	1.645	3.696	4.369	1.25e-05
1	1:175459346	175459346	A	ADD	2.393	0.2001	1.617	3.542	4.36	1.3e-05
1	1:175460519	175460519	C	ADD	2.363	0.1997	1.598	3.496	4.306	1.66e-05
1	1:175461028	175461028	A	ADD	2.379	0.1974	1.616	3.504	4.391	1.13e-05
1	1:175462188	175462188	T	ADD	2.379	0.1974	1.616	3.504	4.391	1.13e-05
1	1:175462795	175462795	C	ADD	2.379	0.1974	1.616	3.504	4.391	1.13e-05
1	1:177982158	177982158	ATT	ADD	1.462	0.08972	1.226	1.743	4.233	2.31e-05
1	1:188183963	188183963	G	ADD	0.7712	0.06602	0.6776	0.8777	-3.936	8.3e-05
1	1:188535233	188535233	G	ADD	1.952	0.1489	1.458	2.613	4.492	7.05e-06
1	1:188543922	188543922	C	ADD	1.246	0.05061	1.128	1.375	4.339	1.43e-05
1	1:188566632	188566632	A	ADD	1.263	0.05224	1.14	1.4	4.476	7.6e-06
1	1:188566759	188566759	A	ADD	1.244	0.05231	1.123	1.378	4.176	2.97e-05
1	1:188613954	188613954	T	ADD	0.8075	0.05253	0.7285	0.8951	-4.07	4.7e-05
1	1:188613970	188613970	A	ADD	0.8068	0.05254	0.7279	0.8944	-4.085	4.4e-05
1	1:200389876	200389876	C	ADD	0.7968	0.05791	0.7113	0.8926	-3.922	8.79e-05
1	1:200393093	200393093	A	ADD	0.713	0.08635	0.602	0.8445	-3.917	8.96e-05
1	1:200465574	200465574	C	ADD	1.264	0.05978	1.124	1.421	3.915	9.05e-05
1	1:202100239	202100239	T	ADD	1.271	0.0614	1.127	1.434	3.912	9.16e-05
1	1:202100283	202100283	C	ADD	1.271	0.0614	1.127	1.434	3.912	9.16e-05
1	1:209841273	209841273	A	ADD	0.7911	0.05787	0.7063	0.8862	-4.049	1.47e-05
1	1:209841273	209841273	A	ADD	0.7911	0.05787	0.7063	0.8862	-4.049	5.15e-05
1	1:209843123	209843123	AT	ADD	0.7743	0.05785	0.6913	0.8672	-4.422	9.77e-06
1	1:209843123	209843123	AT	ADD	0.7743	0.05785	0.6913	0.8672	-4.422	1.04e-05
1	1:209844892	209844892	G	ADD	0.7911	0.05787	0.7063	0.8862	-4.049	1.38e-05
1	1:209844892	209844892	G	ADD	0.7911	0.05787	0.7063	0.8862	-4.049	5.15e-05
1	1:209848696	209848696	G	ADD	0.7911	0.05787	0.7063	0.8862	-4.049	2e-05
1	1:209848696	209848696	G	ADD	0.7911	0.05787	0.7063	0.8862	-4.049	5.15e-05
1	1:209849714	209849714	TA	ADD	0.7928	0.05785	0.7078	0.888	-4.014	2.42e-05
1	1:209849714	209849714	TA	ADD	0.7928	0.05785	0.7078	0.888	-4.014	5.98e-05
1	1:209850020	209850020	C	ADD	0.7928	0.05785	0.7078	0.888	-4.014	2.93e-05
1	1:209850020	209850020	C	ADD	0.7928	0.05785	0.7078	0.888	-4.014	5.98e-05
1	1:209850138	209850138	C	ADD	0.7928	0.05785	0.7078	0.888	-4.014	3.1e-05
1	1:209850138	209850138	C	ADD	0.7928	0.05785	0.7078	0.888	-4.014	5.98e-05
1	1:209851897	209851897	A	ADD	0.7924	0.05788	0.7074	0.8875	-4.021	3.28e-05
1	1:209851897	209851897	A	ADD	0.7924	0.05788	0.7074	0.8875	-4.021	5.79e-05
1	1:209858453	209858453	A	ADD	0.7338	0.06482	0.6463	0.8332	-4.775	6.19e-07
1	1:209858679	209858679	G	ADD	0.746	0.07579	0.643	0.8655	-3.866	3.1e-05
1	1:209860008	209860008	ATGT	ADD	0.7633	0.05759	0.6818	0.8545	-4.69	5.06e-07
1	1:209860668	209860668	T	ADD	0.7625	0.05767	0.681	0.8537	-4.702	6.97e-07
1	1:209861525	209861525	G	ADD	0.7654	0.05758	0.6837	0.8568	-4.643	7.9e-07
1	1:209863402	209863402	T	ADD	0.7654	0.05758	0.6837	0.8568	-4.643	1.64e-06
1	1:209865360	209865360	T	ADD	0.736	0.06475	0.6483	0.8356	-4.734	6.41e-07
1	1:209865797	209865797	T	ADD	0.736	0.06475	0.6483	0.8356	-4.734	5.98e-07
1	1:209867116	209867116	A	ADD	0.7587	0.0614	0.6727	0.8557	-4.498	1.4e-06
1	1:209867116	209867116	A	ADD	0.7587	0.0614	0.6727	0.8557	-4.498	6.87e-06
1	1:209867397	209867397	C	ADD	0.7654	0.05758	0.6837	0.8568	-4.643	1.3e-06
1	1:209869121	209869121	C	ADD	0.7017	0.06902	0.6129	0.8033	-5.133	6.67e-07
1	1:209869419	209869419	A	ADD	0.7344	0.05693	0.6569	0.8212	-5.421	5.2e-07
1	1:209870245	209870245	A	ADD	0.6979	0.0684	0.6104	0.798	-5.258	2.75e-07
1	1:209870916	209870916	A	ADD	0.7344	0.05693	0.6569	0.8212	-5.421	3.89e-07
1	1:209871135	209871135	A	ADD	0.6864	0.08554	0.5804	0.8117	-4.399	8.35e-06
1	1:209871135	209871135	A	ADD	0.6864	0.08554	0.5804	0.8117	-4.399	1.09e-05
1	1:209872590	209872590	A	ADD	0.7344	0.05693	0.6569	0.8212	-5.421	3.95e-07
1	1:209872714	209872714	A	ADD	0.7344	0.05693	0.6569	0.8212	-5.421	3.95e-07
1	1:209875254	209875254	A	ADD	0.6806	0.0682	0.5955	0.778	-5.641	2.48e-07
1	1:209875515	209875515	T	ADD	0.7405	0.05859	0.6602	0.8306	-5.128	4.77e-07
1	1:209880216	209880216	CA	ADD	1.345	0.0582	1.2	1.508	5.093	4.33e-08
1	1:209880259	209880259	G	ADD	1.345	0.0582	1.2	1.508	5.093	4.33e-08
1	1:209880508	209880508	GA	ADD	1.36	0.05663	1.217	1.52	5.428	1.82e-08
1	1:209881045	209881045	G	ADD	0.6281	0.06667	0.5487	0.7126	-7.043	1.28e-12
1	1:209881373	209881373	T	ADD	1.391	0.0582	1.2	1.508	5.093	1.97e-08
1	1:209882900	209882900	A	ADD	1.391	0.0582	1.2	1.508	5.093	1.97e-08
1	1:209882906	209882906	T	ADD	1.391	0.0582	1.2	1.508	5.093	1.97e-08
1	1:209883804	209883804	C	ADD	1.391	0.0582	1.2	1.508	5.093	1.97e-08
1	1:209884387	209884387	G	ADD	1.391	0.0582	1.2	1.508	5.093	1.97e-08
1	1:209884730	209884730	C	ADD	1.391	0.0582	1.2	1.508	5.093	1.97e-08
1	1:209884953	209884953	T	ADD	1.391	0.0582	1.2	1.508	5.093	1.97e-08
1	1:209885318	209885318	A	ADD	1.391	0.0582	1.2	1.508	5.093	1.97e-08
1	1:209885509	209885509	G	ADD	0.6271	0.06667	0.5487	0.7126	-7.043	1.06e-12
1	1:209886578	209886578	A	ADD	1.391	0.0582	1.2	1.508	5.099	1.97e-08
1	1:209887368	209887368	AGT	ADD	1.298	0.05859	1.157	1.456	4.455	3.61e-06
1	1:209887368	209887368	AGT	ADD	1.298	0.05859	1.157	1.456	4.455	8.38e-06
1	1:209887369	209887369	G	ADD	0.7527	0.05885	0.6707	0.8447	-4.827	8.38e-06
1	1:209887697	209887697	A	ADD	0.6488	0.1016	0.5317	0.7917	-4.26	2.04e-05
1	1:209888435	209888435	T	ADD	1.388	0.05821	1.197	1.504	5.05	2.56e-08
1	1:209889601	209889601	G	ADD	1.388	0.05821	1.197	1.504	5.05	2.56e-08
1	1:209889659	209889659	G	ADD	1.388	0.05821	1.197	1.504	5.05	2.56e-08
1	1:209889689	209889689	A	ADD	1.388	0.05821	1.197	1.504	5.05	2.56e-08
1	1:209889712	209889712	A	ADD	1.388	0.05821	1.197	1.504	5.05	2.56e-08
1	1:209889802	209889802	C	ADD	1.388	0.05821	1.197	1.504	5.05	2.56e-08
1	1:209891450	209891450	G	ADD	1.388	0.05821	1.197	1.504	5.05	2.56e-08
1	1:209891738	209891738	C	ADD	1.388	0.05821	1.197	1.504	5.05	2.56e-08
1	1:209891813	209891813	A	ADD	0.6281	0.06678	0.5473	0.7111	-7.066	1.28e-12
1	1:209891906	209891906	A	ADD	0.6797	0.06343	0.5799	0.7436	-6.63	5.32e-10
1	1:209892035	209892035	G	ADD	0.6257	0.06695	0.5466	0.7106	-7.064	1.01e-12
1	1:209892046	209892046	A	ADD	1.388	0.05821	1.197	1.504	5.05	2.56e-08
1	1:209892070	209892070	T	ADD	1.444	0.0629	1.21	1.549	4.992	3.23e-09
1	1:209892706	209892706	A	ADD	0.6249	0.06685	0.5489	0.7134	-7.012	7.45e-13
1	1:209892960	209892960	T	ADD	1.391	0.05821	1.197	1.504	5.05	2.14e-08
1	1:209894043	209894043	A	ADD	1.388	0.0584	1.167	1.467	4.608	2.76e-08
1	1:209894661	209894661	A	ADD	1.517	0.06323	1.231	1.577	5.247	7.67e-11
1	1:209894785	209894785	C	ADD	1.443	0.05983	1.233	1.559	5.461	1.25e-09
1	1:209894822	209894822	AAG	ADD	0.6985	0.05557	0.7387	0.9185	-3.49	3.37e-09
1	1:209895298	209895298	G	ADD	1.443	0.05983	1.233	1.559	5.461	1.25e-09
1	1:209895437	209895437	T	ADD	1.517	0.06323	1.231	1.577	5.247	7.67e-11
1	1:209895852	209895852	G	ADD	1.443	0.05983	1.233	1.559	5.461	1.25e-09
1	1:209896212	209896212	T	ADD	0.6258	0.06435	0.5546	0.7137	-7.201	1.43e-13
1	1:209897027	209897027	A	ADD	1.443	0.05983	1.233	1.559	5.461	1.25e-09
1	1:209898539	209898539	G	ADD	1.443	0.05983	1.233	1.559	5.461	1.25e-09
1	1:209900307	209900307	A	ADD	0.6258	0.06435	0.5546	0.7137	-7.201	1.43e-13
1	1:209900615	209900615	C	ADD	1.443	0.05983	1.233	1.559	5.461	1.25e-09
1	1:209902110	209902110	C	ADD	1.443	0.05983	1.233	1.559	5.461	1.25e-09
1	1:209904252	209904252	G	ADD	0.6263	0.06436	0.5547	0.7138	-7.198	1.57e-13
1	1:209904433	209904433	A	ADD	1.443	0.05983	1.233	1.559	5.461	1.25e-09
1	1:209905372	209905372	C	ADD	1.443	0.05983	1.233	1.559	5.461	1.25e-09
1	1:209905734	209905734	C	ADD	1.443	0.05983	1.233	1.559	5.461	1.25e-09
1	1:209906097	209906097	T	ADD	0.6461	0.07793	0.5594	0.7593	-5.493	6.22e-07
1	1:209906675	209906675	G	ADD	1.443	0.05983	1.233	1.559	5.461	1.25e-09
1	1:209906819	209906819	G	ADD	1.423	0.05983	1.233	1.559	5.461	3.39e-09
1	1:209908100	209908100	A	ADD	1.434	0.05884	1.222	1.539	5.373	1.06e-09
1	1:209908876	209908876	C	ADD	1.43	0.05892	1.22	1.537	5.333	1.65e-09
1	1:209911003	209911003	T	ADD	1.434	0.05884	1.222	1.539	5.373	1.06e-09
1	1:209912593	209912593	T	ADD	0.6253	0.06434	0.5535	0.7122	-7.235	1.3e-13
1	1:209912742	209912742	G	ADD	0.6253	0.06434	0.5535	0.7122	-7.235	1.3e-13
1	1:209913418	209913418	T	ADD	0.6253	0.06434	0.5535	0.7122	-7.235	1.3e-13
1	1:209913473	209913473	G	ADD	1.375	0.05487	1.241	1.538	5.891	9.3e-09
1	1:209913707	209913707	T	ADD	0.6263	0.06406	0.5573	0.7164	-7.165	1.51e-13
1	1:209913916	209913916	G	ADD	0.6263	0.06434	0.5535	0.7122	-7.235	1.57e-13
1	1:209914100	209914100	A	ADD	0.6263	0.06434	0.5548	0.714	-7.197	1.57e-13
1	1:209914184	209914184	G	ADD	0.6263	0.06434	0.5548	0.714	-7.197	1.57e-13
1	1:209914231	209914231	T	ADD	0.6263	0.06434	0.5548	0.714	-7.197	1.57e-13
1	1:209914449	209914449	A	ADD	1.435	0.05892	1.22	1.536	5.329	1.13e-09
1	1:209914553	209914553	C	ADD	1.435	0.05892	1.22	1.536	5.329	1.13e-09
1	1:209915464	209915464	G	ADD	0.6253	0.06434	0.5548	0.714	-7.197	1.3e-13
1	1:209915575	209915575	C	ADD	0.6253	0.06434	0.5548	0.714	-7.197	1.3e-13
1	1:209916073	209916073	GTT	ADD	0.6253	0.06434	0.5548	0.714	-7.197	1.3e-13
1	1:209916076	209916076	GT	ADD	0.6253	0.06434	0.5548	0.714	-7.197	1.3e-13
1	1:209916218	209916218	G	ADD	0.6248	0.06434	0.5548	0.714	-7.197	1.18e-13
1	1:209916598	209916598	A	ADD	0.6248	0.06434	0.5548	0.714	-7.197	1.18e-13
1	1:209916744	209916744	G	ADD	0.6657	0.2026	0.4475	0.9902	-2.009	9.23e-06
1	1:209916789	209916789	T	ADD	1.539	0.06198	1.216	1.55	5.114	9.68e-12
1	1:209916884	209916884	G	ADD	1.435	0.05739	1.213	1.52	5.332	3.67e-10
1	1:209917729	209917729	A	ADD	0.6605	0.06165	0.5806	0.7393	-6.86	1.33e-11
1	1:209918151	209918151	A	ADD	1.48	0.05921	1.225	1.545	5.39	4.92e-11
1	1:209919275	209919275	T	ADD	1.48	0.05921	1.225	1.545	5.39	4.92e-11
1	1:209919564	209919564	T	ADD	1.48	0.05921	1.225	1.545	5.39	4.92e-11
1	1:209920538	209920538	A	ADD	0.6136	0.06443	0.5455	0.7022	-7.446	1.62e-14
1	1:209920545	209920545	A	ADD	1.51	0.06096	1.257	1.596	5.712	2.34e-11
1	1:209922058	209922058	A	ADD	1.506	0.06096	1.257	1.596	5.712	2.99e-11
1	1:209922123	209922123	T	ADD	1.499	0.05912	1.243	1.568	5.645	1.01e-11
1	1:209922396	209922396	C	ADD	1.499	0.05912	1.243	1.568	5.645	1.01e-11
1	1:209922907	209922907	ACTC	ADD	1.499	0.05912	1.243	1.568	5.645	1.01e-11
1	1:209923154	209923154	T	ADD	1.499	0.05914	1.244	1.569	5.654	1.01e-11
1	1:209924425	209924425	T	ADD	1.504	0.05914	1.244	1.569	5.654	6.56e-12
1	1:209925058	209925058	T	ADD	1.506	0.06096	1.257	1.596	5.712	2.99e-11
1	1:209925251	209925251	G	ADD	1.504	0.05914	1.244	1.569	5.654	6.56e-12
1	1:209925295	209925295	T	ADD	1.504	0.05914	1.244	1.569	5.654	6.56e-12
1	1:209925623	209925623	A	ADD	1.558	0.1101	1.255	1.933	4.026	5.68e-05
1	1:209926027	209926027	G	ADD	0.6167	0.06443	0.5459	0.7028	-7.434	2.72e-14
1	1:209926069	209926069	A	ADD	1.504	0.05914	1.244	1.568	5.645	6.56e-12
1	1:209926207	209926207	G	ADD	1.503	0.05914	1.244	1.568	5.645	7.33e-12
1	1:209926285	209926285	G	ADD	1.501	0.06095	1.26	1.6	5.749	3.87e-11
1	1:209926295	209926295	AT	ADD	1.506	0.06096	1.256	1.595	5.703	2.99e-11
1	1:209926468	209926468	C	ADD	1.507	0.05914	1.244	1.568	5.645	5.3e-12
1	1:209927448	209927448	CTG	ADD	1.492	0.05909	1.247	1.572	5.699	2.06e-11
1	1:209927710	209927710	C	ADD	1.505	0.05914	1.244	1.569	5.658	5.93e-12
1	1:209928077	209928077	A	ADD	0.6167	0.06443	0.5459	0.7028	-7.434	2.72e-14
1	1:209929002	209929002	A	ADD	1.509	0.05914	1.244	1.569	5.658	4.27e-12
1	1:209929044	209929044	G	ADD	1.509	0.05914	1.244	1.569	5.658	4.27e-12
1	1:209929299	209929299	G	ADD	1.509	0.05914	1.244	1.569	5.658	4.27e-12
1	1:209929453	209929453	T	ADD	0.6162	0.06443	0.5459	0.7028	-7.434	2.46e-14
1	1:209929579	209929579	A	ADD	1.506	0.06096	1.256	1.595	5.703	2.99e-11
1	1:209930585	209930585	C	ADD	1.506	0.06096	1.256	1.595	5.703	2.99e-11
1	1:209930678	209930678	T	ADD	0.6162	0.06443	0.5459	0.7028	-7.434	2.46e-14
1	1:209930694	209930694	A	ADD	1.506	0.06096	1.256	1.595	5.703	2.99e-11
1	1:209931129	209931129	T	ADD	0.6187	0.06446	0.5469	0.7041	-7.404	3.9e-14
1	1:209931353	209931353	A	ADD	1.508	0.05899	1.253	1.58	5.79	4.38e-12
1	1:209931799	209931799	T	ADD	1.511	0.05895	1.25	1.575	5.743	3.49e-12
1	1:209932026	209932026	G	ADD	0.6177	0.06438	0.5489	0.7064	-7.359	3.19e-14
1	1:209932297	209932297	A	ADD	1.51	0.05898	1.247	1.571	5.696	3.53e-12
1	1:209933331	209933331	G	ADD	1.507	0.05898	1.247	1.571	5.696	4.43e-12
1	1:209933528	209933528	A	ADD	0.6182	0.06437	0.5492	0.7068	-7.35	3.53e-14
1	1:209933540	209933540	G	ADD	1.507	0.05899	1.246	1.57	5.684	4.43e-12
1	1:209933660	209933660	C	ADD	0.6347	0.06771	0.6291	0.8204	-4.884	1.27e-11
1	1:209933757	209933757	C	ADD	1.507	0.05898	1.247	1.571	5.696	4.43e-12
1	1:209934753	209934753	C	ADD	0.6182	0.06437	0.5492	0.7068	-7.35	3.53e-14
1	1:209934841	209934841	T	ADD	1.509	0.05894	1.252	1.578	5.776	3.96e-12
1	1:209935201	209935201	A	ADD	1.41	0.05787	1.259	1.58	5.941	8.24e-16
1	1:209935490	209935490	G	ADD	1.493	0.05898	1.244	1.567	5.66	1.46e-11
1	1:209935491	209935491	A	ADD	1.493	0.05895	1.245	1.569	5.68	1.46e-11
1	1:209935778	209935778	G	ADD	1.491	0.05897	1.242	1.565	5.634	1.65e-11
1	1:209936064	209936064	C	ADD	1.504	0.05885	1.247	1.571	5.711	6.14e-12
1	1:209936466	209936466	G	ADD	1.507	0.05929	1.267	1.599	5.957	6.1e-12
1	1:209936571	209936571	G	ADD	1.507	0.05929	1.267	1.598	5.95	6.17e-12
1	1:209936631	209936631	A	ADD	1.515	0.05929	1.267	1.599	5.957	3.4e-12
1	1:209936673	209936673	G	ADD	1.509	0.05929	1.267	1.599	5.957	5.44e-12
1	1:209936914	209936914	T	ADD	1.44	0.05372	1.284	1.585	6.617	1.5e-11
1	1:209936964	209936964	TCA	ADD	1.436	0.05371	1.284	1.585	6.61	2.18e-11
1	1:209937168	209937168	C	ADD	1.437	0.05368	1.28	1.58	6.56	1.97e-11
1	1:209937212	209937212	C	ADD	1.436	0.05366	1.283	1.583	6.605	2.16e-11
1	1:209937251	209937251	C	ADD	1.436	0.05367	1.283	1.583	6.596	2.16e-11
1	1:209937382	209937382	C	ADD	1.436	0.05367	1.283	1.583	6.596	2.16e-11
1	1:209937693	209937693	A	ADD	1.568	0.06313	1.361	1.743	6.843	6.91e-11
1	1:209937764	209937764	G	ADD	1.434	0.05367	1.283	1.583	6.596	2.6e-11
1	1:209938075	209938075	T	ADD	0.6115	0.06442	0.5531	0.7119	-7.235	2.4e-14
1	1:209938768	209938768	C	ADD	0.612	0.06442	0.5531	0.7119	-7.235	2.66e-14
1	1:209938987	209938987	A	ADD	1.464	0.05491	1.301	1.613	6.752	3.9e-12
1	1:209939599	209939599	T	ADD	1.464	0.05491	1.301	1.613	6.752	3.9e-12
1	1:209939806	209939806	T	ADD	0.614	0.06442	0.5531	0.7119	-7.235	3.82e-14
1	1:209940560	209940560	A	ADD	1.482	0.06089	1.247	1.583	5.58	1.1e-10
1	1:209940675	209940675	T	ADD	1.482	0.06089	1.247	1.583	5.58	1.1e-10
1	1:209941043	209941043	A	ADD	0.6149	0.06442	0.5531	0.7119	-7.235	5.04e-14
1	1:209942435	209942435	C	ADD	1.48	0.05938	1.255	1.584	5.782	7.77e-11
1	1:209942510	209942510	T	ADD	1.452	0.05441	1.309	1.62	6.907	8.94e-12
1	1:209943156	209943156	G	ADD	1.429	0.05491	1.297	1.609	6.697	1.11e-10
1	1:209943813	209943813	G	ADD	1.214	0.08813	1.021	1.443	2.201	9.02e-14
1	1:209943893	209943893	G	ADD	0.62	0.0642	0.5456	0.7017	-7.477	9.02e-14
1	1:209944027	209944027	G	ADD	1.389	0.0552	1.246	1.548	5.951	1.46e-07
1	1:209944167	209944167	G	ADD	1.429	0.05491	1.297	1.609	6.697	1.11e-10
1	1:209944185	209944185	AGT	ADD	1.499	0.05945	1.275	1.61	6.049	2.23e-11
1	1:209944365	209944365	A	ADD	0.6216	0.0642	0.5456	0.7017	-7.477	1.17e-13
1	1:209944398	209944398	C	ADD	1.464	0.05446	1.313	1.626	6.966	3.45e-12
1	1:209944557	209944557	G	ADD	0.6242	0.0642	0.5456	0.7017	-7.477	1.83e-13
1	1:209944686	209944686	C	ADD	0.6242	0.0642	0.5456	0.7017	-7.477	1.83e-13
1	1:209944801	209944801	A	ADD	1.429	0.05491	1.297	1.609	6.697	1.11e-10
1	1:209944847	209944847	GGT	ADD	1.466	0.05443	1.315	1.628	6.992	3.12e-12
1	1:209945107	209945107	G	ADD	1.429	0.05491	1.297	1.609	6.697	1.11e-10
1	1:209946027	209946027	A	ADD	0.6716	0.06752	0.6049	0.7882	-5.484	8.58e-10
1	1:209946707	209946707	G	ADD	1.381	0.05375	1.243	1.534	6.003	1.89e-09
1	1:209950167	209950167	A	ADD	1.55	0.1083	1.254	1.917	4.049	5.14e-05
1	1:209950486	209950486	G	ADD	1.458	0.06011	1.083	1.371	3.286	1.84e-09
1	1:209950681	209950681	T	ADD	1.379	0.05375	1.243	1.534	6.003	2.22e-09
1	1:209950760	209950760	C	ADD	1.737	0.06012	1.568	1.984	9.439	4.11e-20
1	1:209951602	209951602	A	ADD	0.6984	0.0652	0.6106	0.7885	-5.605	3.18e-08
1	1:209951723	209951723	T	ADD	0.6796	0.06445	0.5663	0.7291	-6.862	2.56e-09
1	1:209951830	209951830	G	ADD	0.6744	0.06435	0.5549	0.7142	-7.191	1.41e-09
1	1:209952266	209952266	A	ADD	0.6222	0.06401	0.5489	0.7054	-7.412	5.18e-06
1	1:209953571	209953571	G	ADD	1.259	0.05277	1.135	1.396	4.368	1.25e-05
1	1:209958140	209958140	T	ADD	0.5709	0.05581	0.4919	0.6122	-10.75	6.33e-24
1	1:209958580	209958580	C	ADD	0.5742	0.05581	0.4917	0.612	-10.76	1.79e-23
1	1:209959168	209959168	T	ADD	0.5387	0.05935	0.4529	0.5715	-11.39	1.44e-26
1	1:209959614	209959614	G	ADD	1.668	0.05315	1.589	1.957	10.68	1.05e-21
1	1:209960436	209960436	A	ADD	0.5745	0.05579	0.4914	0.6115	-10.77	1.88e-23
1	1:209960925	209960925	C	ADD	0.5741	0.05579	0.4914	0.6115	-10.77	1.66e-23
1	1:209961023	209961023	A	ADD	0.5741	0.05579	0.4914	0.6115	-10.77	1.66e-23
1	1:209962539	209962539	C	ADD	0.5751	0.05579	0.4914	0.6115	-10.77	2.22e-23
1	1:209962794	209962794	A	ADD	0.5765	0.05579	0.4914	0.6115	-10.77	3.37e-23
1	1:209963803	209963803	A	ADD	0.5776	0.05579	0.4914	0.6115	-10.77	4.51e-23
1	1:209964080	209964080	T	ADD	0.5387	0.05933	0.4526	0.5711	-11.4	1.44e-26
1	1:209964875	209964875	G	ADD	1.744	0.0592	1.545	1.949	9.311	8.86e-21
1	1:209965283	209965283	G	ADD	1.701	0.05383	1.583	1.955	10.49	1.67e-23
1	1:209965587	209965587	G	ADD	1.701	0.05383	1.583	1.955	10.49	1.67e-23
1	1:209966402	209966402	AAG	ADD	1.666	0.05401	1.568	1.937	10.28	8.67e-22
1	1:209966404	209966404	G	ADD	1.673	0.05628	1.498	1.868	9.142	1.84e-27
1	1:209966629	209966629	A	ADD	0.5387	0.05933	0.4526	0.5711	-11.4	1.44e-26
1	1:209966843	209966843	A	ADD	1.75	0.05926	1.528	1.927	9.112	4.46e-21
1	1:209967380	209967380	C	ADD	1.701	0.05378	1.568	1.936	10.33	1.67e-23
1	1:209968040	209968040	T	ADD	1.852	0.06298	1.48	1.894	8.18	4.72e-20
1	1:209968319	209968319	C	ADD	1.701	0.05378	1.568	1.936	10.33	1.67e-23
1	1:209968684	209968684	C	ADD	1.701	0.05378	1.568	1.936	10.33	1.67e-23
1	1:209969183	209969183	T	ADD	1.72	0.05926	1.528	1.927	9.112	9.21e-20
1	1:209970355	209970355	G	ADD	1.727	0.05926	1.528	1.927	9.112	5.35e-20
1	1:209970610	209970610	G	ADD	1.701	0.05378	1.568	1.936	10.33	1.67e-23
1	1:209971528	209971528	GA	ADD	1.7	0.05378	1.568	1.936	10.33	1.9e-23
1	1:209971628	209971628	C	ADD	1.7	0.05378	1.568	1.936	10.33	1.9e-23
1	1:209971640	209971640	G	ADD	1.7	0.05378	1.568	1.936	10.33	1.9e-23
1	1:209971655	209971655	A	ADD	1.7	0.05378	1.568	1.936	10.33	1.9e-23
1	1:209972075	209972075	A	ADD	1.7	0.05379	1.568	1.936	10.32	1.9e-23
1	1:209972198	209972198	A	ADD	0.5379	0.05917	0.4584	0.5781	-11.22	9.01e-27
1	1:209973549	209973549	G	ADD	1.7	0.05379	1.568	1.936	10.32	1.9e-23
1	1:209973922	209973922	T	ADD	1.7	0.05379	1.568	1.936	10.32	1.9e-23
1	1:209974232	209974232	A	ADD	1.724	0.05926	1.528	1.927	9.112	1.15e-19
1	1:209975392	209975392	C	ADD	0.5356	0.0592	0.4493	0.5667	-11.55	2.89e-27
1	1:209976215	209976215	G	ADD	1.697	0.05379	1.568	1.936	10.32	2.85e-23
1	1:209976646	209976646	T	ADD	1.697	0.05379	1.568	1.936	10.32	2.85e-23
1	1:209977111	209977111	A	ADD	1.721	0.05922	1.524	1.923	9.079	1.51e-19
1	1:209977212	209977212	T	ADD	1.562	0.108	1.264	1.93	4.129	3.64e-05
1	1:209977226	209977226	A	ADD	1.697	0.05375	1.561	1.927	10.25	2.85e-23
1	1:209977844	209977844	T	ADD	0.5341	0.05917	0.4496	0.567	-11.55	1.82e-27
1	1:209978098	209978098	T	ADD	0.5341	0.05916	0.4498	0.5672	-11.54	1.82e-27
1	1:209978777	209978777	T	ADD	1.7	0.0538	1.564	1.931	10.27	1.9e-23
1	1:209979014	209979014	G	ADD	1.704	0.0538	1.564	1.931	10.27	1.29e-23
1	1:209979613	209979613	C	ADD	1.695	0.0538	1.564	1.931	10.27	3.23e-23
1	1:209979635	209979635	C	ADD	1.695	0.0538	1.564	1.931	10.27	3.23e-23
1	1:209980155	209980155	T	ADD	1.695	0.0538	1.564	1.931	10.27	3.23e-23
1	1:209980489	209980489	G	ADD	1.692	0.05386	1.574	1.944	10.38	4.84e-23
1	1:209980757	209980757	G	ADD	1.692	0.05386	1.574	1.944	10.38	4.84e-23
1	1:209981321	209981321	CTTTT	ADD	1.695	0.05918	1.519	1.916	9.028	1.24e-18
1	1:209982025	209982025	A	ADD	0.57	0.05567	0.4878	0.6068	-10.93	1.36e-24
1	1:209982176	209982176	T	ADD	1.562	0.1084	1.263	1.931	4.113	3.91e-05
1	1:209982293	209982293	G	ADD	1.707	0.05924	1.52	1.918	9.029	5.23e-19
1	1:209982372	209982372	G	ADD	0.57	0.05567	0.4878	0.6068	-10.93	1.36e-24
1	1:209982408	209982408	T	ADD	0.57	0.05567	0.4878	0.6068	-10.93	1.36e-24
1	1:209982412	209982412	T	ADD	0.57	0.05567	0.4878	0.6068	-10.93	1.36e-24
1	1:209982515	209982515	C	ADD	1.707	0.05924	1.52	1.918	9.029	5.23e-19
1	1:209982738	209982738	G	ADD	0.5352	0.05909	0.4486	0.5655	-11.61	2.71e-27
1	1:209982923	209982923	A	ADD	0.57	0.05567	0.4878	0.6068	-10.93	1.36e-24
1	1:209983331	209983331	G	ADD	0.57	0.05567	0.4878	0.6068	-10.93	1.36e-24
1	1:209983900	209983900	T	ADD	0.5352	0.05909	0.4486	0.5655	-11.61	2.71e-27
1	1:209983916	209983916	C	ADD	0.5352	0.05909	0.4486	0.5655	-11.61	2.71e-27
1	1:209984013	209984013	T	ADD	0.5352	0.05909	0.4486	0.5655	-11.61	2.71e-27
1	1:209984470	209984470	G	ADD	0.5352	0.05909	0.4486	0.5655	-11.61	2.71e-27
1	1:209984824	209984824	T	ADD	0.5352	0.05909	0.4486	0.5655	-11.61	2.71e-27
1	1:209985136	209985136	T	ADD	0.5349	0.05907	0.449	0.566	-11.59	2.37e-27
1	1:209985951	209985951	C	ADD	0.5025	0.05911	0.4476	0.5643	-11.64	1.49e-27
1	1:209985952	209985952	T	ADD	0.5025	0.05911	0.4476	0.5643	-11.64	1.49e-27
1	1:209986054	209986054	G	ADD	0.5025	0.05911	0.4476	0.5643	-11.64	1.49e-27
1	1:209986672	209986672	T	ADD	1.705	0.05924	1.52	1.918	9.029	6.1e-19
1	1:209986747	209986747	T	ADD	0.5025	0.05911	0.4476	0.5643	-11.64	1.49e-27
1	1:209987624	209987624	T	ADD	0.5021	0.05913	0.4471	0.5638	-11.65	1.3e-27
1	1:209987632	209987632	A	ADD	0.5021	0.05913	0.4471	0.5638	-11.65	1.3e-27
1	1:209987712	209987712	A	ADD	0.5021	0.05913	0.4471	0.5638	-11.65	1.3e-27
1	1:209987801	209987801	A	ADD	1.707	0.05924	1.521	1.919	9.043	5.23e-19
1	1:209987919	209987919	C	ADD	0.5021	0.05913	0.4471	0.5638	-11.65	1.3e-27
1	1:209988047	209988047	C	ADD	0.5021	0.05913	0.4471	0.5638	-11.65	1.3e-27
1	1:209988274	209988274	G	ADD	0.5021	0.05913	0.4471	0.5638	-11.65	1.3e-27
1	1:209988527	209988527	A	ADD	0.5021	0.05913	0.4471	0.5638	-11.65	1.3e-27
1	1:209988809	209988809	T	ADD	0.5036	0.05909	0.4485	0.5654	-11.61	1.3e-27
1	1:209988989	209988989	A	ADD	0.5036	0.05909	0.4485	0.5654	-11.61	1.3e-27
1	1:209989092	209989092	T	ADD	0.5665	0.05913	0.4469	0.5634	-11.66	9.56e-26
1	1:209989232	209989232	G	ADD	0.5036	0.05909	0.4485	0.5654	-11.61	1.3e-27
1	1:209989270	209989270	A	ADD	1.709	0.05923	1.526	1.925	9.093	3.98e-19
1	1:209989281	209989281	A	ADD	0.5036	0.05909	0.4485	0.5654	-11.61	1.3e-27
1	1:209989729	209989729	C	ADD	0.5036	0.05909	0.4485	0.5654	-11.61	1.3e-27
1	1:209990087	209990087	GTGTA	ADD	0.5345	0.05909	0.4485	0.5654	-11.61	2.22e-27
1	1:209990122	209990122	GTGTA	ADD	0.5036	0.05909	0.4485	0.5654	-11.61	1.7e-27
1	1:209990549	209990549	C	ADD	1.707	0.05924	1.525	1.923	9.083	4.65e-19
1	1:209992043	209992043	A	ADD	1.707	0.05924	1.525	1.923	9.083	4.65e-19
1	1:209992127	209992127	G	ADD	0.5745	0.05399	1.602	1.98	10.69	3.71e-24
1	1:209992501	209992501	A	ADD	0.54	0.05531	0.4855	0.6031	-11.1	6.5e-27
1	1:209993801	209993801	G	ADD	1.541	0.05395	1.461	1.805	8.985	7.08e-16
1	1:209995470	209995470	A	ADD	0.5478	0.05474	0.509	0.6308	-10.38	5.7e-26
1	1:209997557	209997557	GCA	ADD	1.635	0.054	1.459	1.802	8.949	3.89e-20
1	1:209998467	209998467	C	ADD	1.678	0.05946	1.527	1.928	9.083	6.9e-18
1	1:210001233	210001233	C	ADD	1.675	0.05946	1.526	1.927	9.073	9.27e-18
1	1:210002838	210002838	T	ADD	1.229	0.06031	1.092	1.384	3.423	3.49e-15
1	1:210007416	210007416	A	ADD	0.5734	0.05446	1.577	1.952	10.32	1.77e-22
1	1:210012102	210012102	A	ADD	1.654	0.0592	1.485	1.873	8.637	5.3e-17
1	1:210014093	210014093	A	ADD	1.641	0.05917	1.471	1.855	8.483	1.47e-16
1	1:210014603	210014603	C	ADD	1.638	0.05917	1.471	1.855	8.483	1.89e-16
1	1:210015568	210015568	GCT	ADD	1.641	0.05917	1.471	1.855	8.483	1.47e-16
1	1:210019824	210019824	A	ADD	1.643	0.05917	1.471	1.855	8.483	1.28e-16
1	1:210020013	210020013	A	ADD	1.641	0.05917	1.471	1.855	8.483	1.47e-16
1	1:210022179	210022179	A	ADD	1.643	0.05917	1.471	1.854	8.477	1.28e-16
1	1:210022893	210022893	G	ADD	1.644	0.05917	1.471	1.855	8.48	1.24e-16
1	1:210022901	210022901	T	ADD	0.5861	0.05427	0.5309	0.6568	-9.706	5.49e-21
1	1:210026596	210026596	T	ADD	1.289	0.0588	1.149	1.447	4.318	1.57e-05
1	1:210027026	210027026	G	ADD	1.526	0.05756	1.366	1.712	7.384	2.51e-13
1	1:210027565	210027565	G	ADD	1.684	0.06255	1.458	1.863	7.984	5.71e-15
1	1:210028454	210028454	G	ADD	1.236	0.0543	1.111	1.375	3.9	9.61e-05
1	1:210030755	210030755	G	ADD	0.6002	0.05662	0.5329	0.6653	-9.156	1.14e-19
1	1:210031154	210031154	A	ADD	1.64	0.06095	1.334	1.694	6.688	7.35e-15
1	1:210032055	210032055	G	ADD	1.517	0.06022	1.347	1.706	6.91	3.84e-12
1	1:210032392	210032392	A	ADD	1.55	0.06087	1.329	1.688	6.637	6.79e-12
1	1:210033206	210033206	A	ADD	1.269	0.05844	1.131	1.423	4.072	4.66e-05
1	1:210033206	210033206	A	ADD	1.269	0.05844	1.131	1.423	4.072	9.95e-05
1	1:210038317	210038317	A	ADD	0.6228	0.05534	0.5564	0.6912	-8.635	1.01e-17
1	1:210040672	210040672	C	ADD	1.256	0.05848	1.12	1.408	3.892	9.94e-05
1	1:210041297	210041297	T	ADD	1.503	0.06337	1.326	1.699	6.409	2.11e-10
1	1:210042077	210042077	T	ADD	0.6265	0.05636	0.5486	0.6842	-8.694	8.24e-17
1	1:210042456	210042456	C	ADD	0.6342	0.05518	0.5612	0.6967	-8.508	1.47e-16
1	1:210043135	210043135	G	ADD	1.496	0.06332	1.326	1.699	6.414	3.34e-10
1	1:210043306	210043306	C	ADD	1.246	0.05371	1.122	1.385	4.103	4.09e-05
1	1:210043652	210043652	CT	ADD	1.5	0.06332	1.326	1.699	6.414	2.42e-10
1	1:210044450	210044450	G	ADD	1.555	0.1083	1.258	1.923	4.076	4.59e-05
1	1:210046786	210046786	A	ADD	0.6216	0.05653	0.5479	0.6838	-8.684	3.42e-17
1	1:210048819	210048819	T	ADD	0.6315	0.05536	0.5588	0.6942	-8.554	8.41e-17
1	1:210049297	210049297	A	ADD	0.6564	0.07055	0.5486	0.7234	-6.55	1.7e-09
1	1:210049893	210049893	C	ADD	0.6212	0.05704	0.5517	0.69	-8.465	3.34e-17
1	1:210049901	210049901	T	ADD	0.6224	0.05708	0.5507	0.6888	-8.491	4.58e-17
1	1:210050077	210050077	A	ADD	0.6177	0.05708	0.5507	0.6888	-8.491	1.55e-17
1	1:210050518	210050518	C	ADD	0.619	0.05709	0.5505	0.6886	-8.496	2.13e-17
1	1:210051377	210051377	A	ADD	1.487	0.06249	1.297	1.656	6.115	4.04e-10
1	1:210051454	210051454	A	ADD	0.6334	0.05716	0.5465	0.6837	-8.612	7.98e-16
1	1:210051740	210051740	CG	ADD	1.487	0.06249	1.297	1.656	6.115	4.04e-10
1	1:210051748	210051748	A	ADD	0.6191	0.0571	0.5483	0.6858	-8.564	2.27e-17
1	1:210051750	210051750	G	ADD	1.44	0.06376	1.232	1.582	5.232	1.36e-08
1	1:210053096	210053096	A	ADD	1.45	0.06249	1.297	1.656	6.115	4.12e-09
1	1:210054211	210054211	A	ADD	0.6218	0.05707	0.5532	0.6919	-8.414	6.51e-17
1	1:210054435	210054435	C	ADD	0.6222	0.05708	0.552	0.6905	-8.448	7.23e-17
1	1:210054718	210054718	T	ADD	0.621	0.05708	0.552	0.6905	-8.448	5.61e-17
1	1:210055630	210055630	T	ADD	1.45	0.06249	1.298	1.658	6.13	4.12e-09
1	1:210056359	210056359	C	ADD	0.6229	0.05711	0.5515	0.6898	-8.461	9.05e-17
1	1:210056576	210056576	A	ADD	0.6461	0.07056	0.5482	0.7229	-6.559	4.56e-10
1	1:210056578	210056578	A	ADD	0.6902	0.07461	0.5963	0.7989	-4.97	1.13e-06
1	1:210056853	210056853	TA	ADD	0.6587	0.05639	0.5898	0.7357	-7.403	3.45e-14
1	1:210056906	210056906	CAG	ADD	0.6568	0.05818	0.5369	0.6744	-8.73	2.13e-13
1	1:210057532	210057532	C	ADD	0.7028	0.05565	0.5945	0.7394	-7.385	1.81e-10
1	1:210057547	210057547	G	ADD	0.6968	0.06774	0.592	0.7721	-5.778	8.49e-08
1	1:210057690	210057690	T	ADD	0.6962	0.06774	0.592	0.7721	-5.778	7.86e-08
1	1:210057717	210057717	G	ADD	0.6962	0.06774	0.592	0.7721	-5.778	7.86e-08
1	1:210057927	210057927	G	ADD	1.331	0.05931	1.185	1.495	4.819	5.01e-05
1	1:210058242	210058242	G	ADD	0.6898	0.06751	0.5892	0.7677	-5.877	3.85e-08
1	1:210058735	210058735	T	ADD	0.6904	0.06751	0.5892	0.7677	-5.877	4.17e-08
1	1:210058753	210058753	G	ADD	0.693	0.06753	0.5893	0.7679	-5.871	5.51e-08
1	1:210059338	210059338	A	ADD	0.6949	0.06753	0.5893	0.7679	-5.871	6.73e-08
1	1:210059792	210059792	A	ADD	0.6949	0.06753	0.5893	0.7679	-5.871	6.73e-08
1	1:210060201	210060201	G	ADD	0.6949	0.06753	0.5893	0.7679	-5.871	6.73e-08
1	1:210060376	210060376	C	ADD	0.6949	0.06753	0.5893	0.7679	-5.871	6.73e-08
1	1:210060512	210060512	G	ADD	0.6949	0.06753	0.5893	0.7679	-5.871	6.73e-08
1	1:210060563	210060563	G	ADD	0.6955	0.06431	0.6297	0.8102	-5.233	6.8e-08
1	1:210060639	210060639	T	ADD	0.6949	0.06753	0.5893	0.7679	-5.871	6.73e-08
1	1:210060799	210060799	T	ADD	1.334	0.058	1.19	1.494	4.963	6.03e-05
1	1:210061320	210061320	T	ADD	0.6949	0.06753	0.5893	0.7679	-5.871	6.73e-08
1	1:210061609	210061609	G	ADD	0.6955	0.06753	0.5896	0.7683	-5.863	7.28e-08
1	1:210061617	210061617	G	ADD	0.6955	0.06753	0.5896	0.7683	-5.863	7.28e-08
1	1:210061693	210061693	C	ADD	0.6955	0.06753	0.5896	0.7683	-5.863	7.28e-08
1	1:210061753	210061753	G	ADD	0.6955	0.06753	0.5896	0.7683	-5.863	7.28e-08
1	1:210061873	210061873	C	ADD	0.6955	0.0675	0.5894	0.768	-5.87	7.28e-08
1	1:210061900	210061900	T	ADD	0.6955	0.0675	0.5894	0.768	-5.87	7.28e-08
1	1:210062371	210062371	G	ADD	0.693	0.0675	0.5894	0.768	-5.87	5.51e-08
1	1:210062385	210062385	T	ADD	0.693	0.0675	0.5894	0.768	-5.87	5.51e-08
1	1:210062413	210062413	A	ADD	0.693	0.0675	0.5894	0.768	-5.87	5.51e-08
1	1:210062444	210062444	A	ADD	0.693	0.0675	0.5894	0.768	-5.87	5.51e-08
1	1:210062455	210062455	T	ADD	0.693	0.0675	0.5894	0.768	-5.87	5.51e-08
1	1:210062857	210062857	T	ADD	0.693	0.0675	0.5894	0.768	-5.87	5.51e-08
1	1:210063134	210063134	G	ADD	1.168	0.05456	1.049	1.3	2.845	1.03e-07
1	1:210063307	210063307	A	ADD	0.693	0.0675	0.5894	0.768	-5.87	5.51e-08
1	1:210064037	210064037	C	ADD	0.693	0.0675	0.5894	0.768	-5.87	5.51e-08
1	1:210064104	210064104	T	ADD	0.693	0.0675	0.5894	0.768	-5.87	5.51e-08
1	1:210064601	210064601	G	ADD	0.6955	0.0675	0.5894	0.768	-5.87	7.28e-08
1	1:210064703	210064703	A	ADD	0.6955	0.0675	0.5897	0.7683	-5.865	7.28e-08
1	1:210064774	210064774	T	ADD	0.6955	0.0675	0.5897	0.7683	-5.865	7.28e-08
1	1:210065331	210065331	A	ADD	0.6955	0.0675	0.5897	0.7683	-5.865	7.28e-08
1	1:210065554	210065554	G	ADD	0.6955	0.0675	0.5897	0.7683	-5.865	7.28e-08
1	1:210066093	210066093	C	ADD	0.6955	0.0675	0.5897	0.7683	-5.865	7.28e-08
1	1:210066145	210066145	A	ADD	1.346	0.0581	1.201	1.508	5.115	3.11e-05
1	1:210066475	210066475	G	ADD	0.6955	0.0675	0.5897	0.7683	-5.865	7.28e-08
1	1:210066477	210066477	TAA	ADD	0.6987	0.06749	0.5896	0.7682	-5.867	1.07e-07
1	1:210066563	210066563	G	ADD	0.6962	0.0675	0.5897	0.7683	-5.864	7.86e-08
1	1:210066624	210066624	A	ADD	1.354	0.06039	1.202	1.524	5.013	1.01e-05
1	1:210066733	210066733	T	ADD	0.6968	0.0675	0.5897	0.7683	-5.864	8.49e-08
1	1:210066804	210066804	T	ADD	0.6968	0.0675	0.5897	0.7683	-5.864	8.49e-08
1	1:210066842	210066842	A	ADD	0.6968	0.0675	0.5897	0.7683	-5.864	8.49e-08
1	1:210066875	210066875	A	ADD	0.6968	0.0675	0.5897	0.7683	-5.864	8.49e-08
1	1:210067133	210067133	T	ADD	0.6968	0.0675	0.5897	0.7683	-5.864	8.49e-08
1	1:210067388	210067388	C	ADD	0.7344	0.05378	0.6736	0.8317	-5.386	1.91e-08
1	1:210067436	210067436	A	ADD	0.6968	0.0675	0.5897	0.7683	-5.864	8.49e-08
1	1:210067628	210067628	T	ADD	1.35	0.05809	1.205	1.513	5.164	3.31e-05
1	1:210067916	210067916	T	ADD	0.6968	0.0675	0.5897	0.7683	-5.864	8.49e-08
1	1:210067972	210067972	A	ADD	1.349	0.0581	1.204	1.512	5.158	2.91e-05
1	1:210068117	210068117	G	ADD	1.388	0.0523	1.279	1.57	6.668	6.57e-10
1	1:210068227	210068227	T	ADD	0.7006	0.06752	0.5941	0.7741	-5.753	1.3e-07
1	1:210069196	210069196	T	ADD	0.7006	0.06752	0.5937	0.7736	-5.761	1.3e-07
1	1:210072343	210072343	A	ADD	0.693	0.06765	0.5872	0.7655	-5.91	5.51e-08
1	1:210074195	210074195	T	ADD	0.6923	0.06771	0.5868	0.7652	-5.912	5.28e-08
1	1:210075317	210075317	A	ADD	0.7545	0.0561	0.6729	0.8384	-5.101	7.27e-07
1	1:210075755	210075755	G	ADD	0.6923	0.06771	0.5868	0.7652	-5.912	5.28e-08
1	1:210076223	210076223	A	ADD	0.7545	0.0561	0.6729	0.8384	-5.101	7.27e-07
1	1:210076234	210076234	C	ADD	0.7545	0.0561	0.6729	0.8384	-5.101	7.27e-07
1	1:210076884	210076884	A	ADD	1.394	0.05245	1.273	1.564	6.562	3.92e-10
1	1:210076950	210076950	T	ADD	0.7139	0.0552	0.6183	0.7677	-6.749	9.98e-10
1	1:210077087	210077087	A	ADD	0.7139	0.0552	0.6183	0.7677	-6.749	9.98e-10
1	1:210077113	210077113	G	ADD	1.397	0.05245	1.273	1.564	6.562	2.79e-10
1	1:210077605	210077605	G	ADD	1.397	0.05245	1.273	1.564	6.562	2.79e-10
1	1:210077882	210077882	A	ADD	0.7139	0.0552	0.6183	0.7677	-6.749	9.98e-10
1	1:210078053	210078053	<CN0>	ADD	1.398	0.05245	1.273	1.564	6.562	2.57e-10
1	1:210080745	210080745	C	ADD	1.284	0.05411	1.154	1.427	4.614	8.39e-06
1	1:210081921	210081921	A	ADD	0.6994	0.06812	0.5773	0.754	-6.106	1.37e-07
1	1:210083466	210083466	T	ADD	1.265	0.05466	1.136	1.408	4.298	1.72e-05
1	1:210085977	210085977	T	ADD	1.257	0.05465	1.13	1.399	4.19	2.79e-05
1	1:210086341	210086341	T	ADD	1.388	0.05245	1.274	1.564	6.571	6.57e-10
1	1:210086539	210086539	A	ADD	1.388	0.05245	1.274	1.564	6.571	6.57e-10
1	1:210086698	210086698	T	ADD	1.562	0.1077	1.264	1.929	4.138	3.5e-05
1	1:210087236	210087236	T	ADD	1.393	0.05245	1.274	1.564	6.571	3.95e-10
1	1:210092938	210092938	A	ADD	1.42	0.05245	1.274	1.564	6.571	3.85e-11
1	1:210092962	210092962	GC	ADD	1.42	0.05245	1.274	1.564	6.571	3.91e-11
1	1:210092986	210092986	C	ADD	1.415	0.05245	1.274	1.564	6.571	6.04e-11
1	1:210093001	210093001	T	ADD	0.6917	0.06771	0.5868	0.7652	-5.912	4.88e-08
1	1:210093031	210093031	A	ADD	0.7151	0.0552	0.6183	0.7676	-6.752	1.2e-09
1	1:210093087	210093087	G	ADD	1.388	0.05245	1.274	1.564	6.571	6.57e-10
1	1:210093097	210093097	G	ADD	1.402	0.05245	1.274	1.564	6.571	1.87e-10
1	1:210093106	210093106	A	ADD	1.332	0.06016	1.184	1.498	4.762	1.95e-05
1	1:210093107	210093107	T	ADD	0.7146	0.0552	0.6183	0.7676	-6.752	1.11e-09
1	1:210093494	210093494	T	ADD	1.388	0.05245	1.274	1.564	6.571	6.57e-10
1	1:210093571	210093571	G	ADD	1.388	0.05245	1.274	1.564	6.571	6.57e-10
1	1:210093585	210093585	C	ADD	1.388	0.05245	1.274	1.564	6.571	6.57e-10
1	1:210093644	210093644	G	ADD	0.6943	0.06771	0.5868	0.7652	-5.912	6.44e-08
1	1:210093818	210093818	CTT	ADD	0.7509	0.05611	0.6727	0.8382	-5.106	1.59e-06
1	1:210094817	210094817	T	ADD	0.7141	0.0552	0.6183	0.7676	-6.752	1.03e-09
1	1:210094835	210094835	C	ADD	1.388	0.05245	1.274	1.564	6.571	6.57e-10
1	1:210095016	210095016	T	ADD	1.388	0.05245	1.274	1.564	6.571	6.57e-10
1	1:210095057	210095057	A	ADD	0.7158	0.0552	0.6183	0.7676	-6.752	1.33e-09
1	1:210095201	210095201	T	ADD	0.7175	0.0552	0.6183	0.7676	-6.752	1.72e-09
1	1:210095235	210095235	G	ADD	1.388	0.05245	1.274	1.564	6.571	6.57e-10
1	1:210095527	210095527	T	ADD	1.388	0.05245	1.274	1.564	6.571	6.57e-10
1	1:210095899	210095899	G	ADD	1.384	0.05245	1.274	1.564	6.571	9.04e-10
1	1:210096995	210096995	C	ADD	1.453	0.05344	1.318	1.625	7.125	2.85e-12
1	1:210099983	210099983	G	ADD	0.7214	0.05519	0.6213	0.7714	-6.664	3.01e-09
1	1:210100459	210100459	C	ADD	1.369	0.05249	1.255	1.542	6.29	3.11e-09
1	1:210102027	210102027	G	ADD	1.369	0.05249	1.255	1.542	6.29	3.11e-09
1	1:210104501	210104501	A	ADD	0.713	0.06757	0.5917	0.7711	-5.806	5.37e-07
1	1:210104598	210104598	G	ADD	0.7283	0.05508	0.628	0.7794	-6.486	8.16e-09
1	1:210104743	210104743	T	ADD	0.7283	0.05508	0.628	0.7794	-6.486	8.16e-09
1	1:210105338	210105338	G	ADD	1.368	0.05249	1.255	1.542	6.29	3.36e-09
1	1:210105775	210105775	T	ADD	0.7302	0.05508	0.628	0.7794	-6.486	1.07e-08
1	1:210105775	210105775	T	ADD	0.7302	0.05508	0.628	0.7794	-6.486	1.07e-08
1	1:210107020	210107020	A	ADD	0.7337	0.05508	0.628	0.7794	-6.486	1.73e-08
1	1:210107230	210107230	G	ADD	1.368	0.05249	1.255	1.542	6.29	3.36e-09
1	1:210107289	210107289	T	ADD	0.7322	0.05508	0.628	0.7794	-6.486	1.4e-08
1	1:210107579	210107579	C	ADD	1.369	0.05249	1.255	1.542	6.29	3.11e-09
1	1:210108196	210108196	T	ADD	0.7312	0.05508	0.628	0.7794	-6.486	1.21e-08
1	1:210108207	210108207	T	ADD	1.368	0.05249	1.255	1.542	6.29	3.36e-09
1	1:210108350	210108350	C	ADD	1.368	0.05249	1.255	1.542	6.29	3.36e-09
1	1:210108473	210108473	G	ADD	1.368	0.05249	1.255	1.542	6.29	3.36e-09
1	1:210108635	210108635	C	ADD	0.7123	0.06746	0.5941	0.774	-5.758	4.83e-07
1	1:210109286	210109286	A	ADD	1.368	0.05249	1.255	1.542	6.29	3.36e-09
1	1:210110529	210110529	A	ADD	1.369	0.05249	1.255	1.542	6.29	3.11e-09
1	1:210110537	210110537	C	ADD	1.369	0.05249	1.255	1.542	6.29	3.11e-09
1	1:210111733	210111733	A	ADD	1.366	0.05249	1.255	1.542	6.29	4.03e-09
1	1:210112077	210112077	A	ADD	0.7279	0.0535	0.642	0.7919	-6.322	5.76e-09
1	1:210115714	210115714	G	ADD	0.7287	0.05502	0.6248	0.7752	-6.588	7.31e-09
1	1:210116808	210116808	T	ADD	1.562	0.1077	1.264	1.929	4.138	3.5e-05
1	1:210119391	210119391	G	ADD	1.369	0.05248	1.253	1.539	6.256	3.23e-09
1	1:210120914	210120914	T	ADD	0.7108	0.06698	0.6039	0.7853	-5.569	3.3e-07
1	1:210121141	210121141	C	ADD	1.371	0.05248	1.253	1.539	6.256	2.77e-09
1	1:210122652	210122652	A	ADD	0.7272	0.05443	0.6345	0.7854	-6.397	5.7e-09
1	1:210123526	210123526	A	ADD	0.7284	0.0544	0.6346	0.7854	-6.4	6.77e-09
1	1:210123774	210123774	G	ADD	0.7284	0.0544	0.6346	0.7854	-6.4	6.77e-09
1	1:210124279	210124279	G	ADD	0.7279	0.0544	0.6346	0.7854	-6.4	6.28e-09
1	1:210124855	210124855	T	ADD	1.369	0.0524	1.255	1.541	6.295	3.28e-09
1	1:210127195	210127195	G	ADD	1.369	0.05239	1.264	1.552	6.427	3.04e-09
1	1:210128231	210128231	G	ADD	0.7269	0.0544	0.6346	0.7854	-6.4	5.41e-09
1	1:210130204	210130204	A	ADD	0.7281	0.05443	0.6336	0.7843	-6.424	6.43e-09
1	1:210131602	210131602	T	ADD	0.7351	0.05439	0.6356	0.7866	-6.373	1.74e-08
1	1:210132438	210132438	A	ADD	1.369	0.05239	1.25	1.535	6.224	3.04e-09
1	1:210134382	210134382	G	ADD	0.7351	0.05439	0.6356	0.7866	-6.373	1.74e-08
1	1:210134548	210134548	A	ADD	0.7351	0.05439	0.6356	0.7866	-6.373	1.74e-08
1	1:210134631	210134631	C	ADD	0.7351	0.05439	0.6356	0.7866	-6.373	1.74e-08
1	1:210136902	210136902	T	ADD	0.7351	0.05439	0.6356	0.7866	-6.373	1.74e-08
1	1:210141332	210141332	A	ADD	0.7081	0.06627	0.6056	0.7852	-5.609	2.29e-07
1	1:210141333	210141333	T	ADD	1.352	0.05238	1.251	1.536	6.234	1.29e-08
1	1:210142978	210142978	A	ADD	1.363	0.05238	1.251	1.536	6.234	5.28e-09
1	1:210143254	210143254	C	ADD	0.7351	0.05439	0.6356	0.7866	-6.373	1.74e-08
1	1:210143601	210143601	A	ADD	0.7351	0.05439	0.6356	0.7866	-6.373	1.74e-08
1	1:210146965	210146965	A	ADD	0.7082	0.06627	0.6056	0.7852	-5.609	2.37e-07
1	1:210147301	210147301	G	ADD	0.7133	0.06627	0.6059	0.7856	-5.6	4.28e-07
1	1:210147382	210147382	T	ADD	1.365	0.05238	1.251	1.536	6.234	4.46e-09
1	1:210147560	210147560	A	ADD	1.365	0.05238	1.251	1.536	6.234	4.46e-09
1	1:210147622	210147622	A	ADD	1.365	0.05238	1.251	1.536	6.234	4.46e-09
1	1:210147988	210147988	T	ADD	1.363	0.05238	1.251	1.536	6.234	5.2e-09
1	1:210148346	210148346	T	ADD	0.7351	0.05439	0.6356	0.7866	-6.373	1.74e-08
1	1:210149956	210149956	G	ADD	1.363	0.05238	1.251	1.536	6.234	5.2e-09
1	1:210149996	210149996	A	ADD	1.362	0.05238	1.251	1.536	6.234	5.61e-09
1	1:210150326	210150326	G	ADD	0.7351	0.05439	0.6356	0.7866	-6.373	1.74e-08
1	1:210150702	210150702	T	ADD	1.357	0.05238	1.251	1.536	6.234	8.83e-09
1	1:210151419	210151419	G	ADD	0.7351	0.05439	0.6356	0.7866	-6.373	1.74e-08
1	1:210152344	210152344	T	ADD	1.362	0.05238	1.251	1.536	6.237	5.61e-09
1	1:210152426	210152426	T	ADD	1.591	0.1072	1.29	1.964	4.334	1.47e-05
1	1:210152452	210152452	G	ADD	0.7351	0.05439	0.6356	0.7866	-6.373	1.74e-08
1	1:210152515	210152515	T	ADD	1.357	0.05238	1.251	1.536	6.237	8.43e-09
1	1:210154641	210154641	G	ADD	1.356	0.05238	1.251	1.536	6.237	9.22e-09
1	1:210155915	210155915	G	ADD	1.357	0.05238	1.251	1.536	6.237	8.55e-09
1	1:210155923	210155923	C	ADD	1.358	0.05238	1.251	1.536	6.237	7.93e-09
1	1:210156022	210156022	C	ADD	0.7351	0.05439	0.6356	0.7866	-6.373	1.74e-08
1	1:210156647	210156647	T	ADD	1.356	0.05238	1.251	1.536	6.235	9.35e-09
1	1:210159278	210159278	T	ADD	1.353	0.05238	1.251	1.536	6.235	1.19e-08
1	1:210159746	210159746	T	ADD	1.353	0.05238	1.251	1.536	6.235	1.19e-08
1	1:210159957	210159957	C	ADD	0.7189	0.06627	0.6061	0.7859	-5.595	6.7e-07
1	1:210160689	210160689	G	ADD	0.7376	0.0544	0.6357	0.7868	-6.367	2.49e-08
1	1:210160735	210160735	G	ADD	0.7094	0.06627	0.6061	0.7859	-5.595	2.75e-07
1	1:210161060	210161060	G	ADD	1.353	0.05239	1.251	1.536	6.228	1.19e-08
1	1:210161061	210161061	C	ADD	1.353	0.05239	1.251	1.536	6.228	1.19e-08
1	1:210161570	210161570	C	ADD	0.7101	0.06627	0.6061	0.7859	-5.595	2.96e-07
1	1:210162953	210162953	G	ADD	0.7101	0.06627	0.6061	0.7859	-5.595	2.96e-07
1	1:210163621	210163621	A	ADD	0.7101	0.06627	0.6061	0.7859	-5.595	2.96e-07
1	1:210163943	210163943	T	ADD	0.7354	0.0544	0.6357	0.7868	-6.367	1.83e-08
1	1:210164099	210164099	T	ADD	1.351	0.05239	1.251	1.536	6.228	1.4e-08
1	1:210165671	210165671	G	ADD	0.7101	0.06627	0.6059	0.7856	-5.601	2.96e-07
1	1:210167034	210167034	A	ADD	1.357	0.05239	1.255	1.541	6.293	8.28e-09
1	1:210167986	210167986	A	ADD	1.361	0.05232	1.254	1.539	6.28	6.12e-09
1	1:210169084	210169084	A	ADD	1.363	0.05236	1.264	1.552	6.429	5.25e-09
1	1:210169658	210169658	G	ADD	1.363	0.05235	1.262	1.549	6.404	5.25e-09
1	1:210170230	210170230	T	ADD	0.7145	0.0663	0.6062	0.7861	-5.59	4.62e-07
1	1:210170463	210170463	G	ADD	0.71	0.0663	0.6062	0.7861	-5.59	2.77e-07
1	1:210173470	210173470	G	ADD	1.367	0.05232	1.255	1.541	6.307	3.87e-09
1	1:210173529	210173529	A	ADD	1.368	0.05232	1.255	1.541	6.307	3.58e-09
1	1:210173559	210173559	A	ADD	1.368	0.05232	1.255	1.541	6.307	3.58e-09
1	1:210174099	210174099	G	ADD	1.362	0.05232	1.255	1.541	6.307	5.83e-09
1	1:210174417	210174417	G	ADD	0.7418	0.05416	0.6376	0.7884	-6.349	4.37e-08
1	1:210174722	210174722	A	ADD	0.7113	0.06632	0.6053	0.785	-5.611	3.1e-07
1	1:210174923	210174923	T	ADD	1.364	0.05233	1.256	1.543	6.322	4.64e-09
1	1:210174981	210174981	T	ADD	0.7435	0.05399	0.6445	0.7964	-6.177	5.52e-08
1	1:210176170	210176170	A	ADD	1.359	0.0632	1.201	1.538	4.853	5.64e-05
1	1:210176554	210176554	A	ADD	0.7338	0.05396	0.6431	0.7946	-6.221	1.23e-08
1	1:210176904	210176904	G	ADD	0.7338	0.05396	0.6431	0.7946	-6.221	1.23e-08
1	1:210176923	210176923	AT	ADD	0.7399	0.05396	0.6431	0.7946	-6.221	2.51e-08
1	1:210177234	210177234	G	ADD	0.7338	0.05396	0.6431	0.7946	-6.221	1.23e-08
1	1:210177281	210177281	T	ADD	1.365	0.05227	1.244	1.527	6.136	4.46e-09
1	1:210177973	210177973	A	ADD	1.364	0.05227	1.244	1.527	6.136	4.88e-09
1	1:210178767	210178767	A	ADD	0.7183	0.06505	0.6098	0.7869	-5.645	3.87e-07
1	1:210180988	210180988	A	ADD	0.7338	0.05396	0.6431	0.7946	-6.221	1.23e-08
1	1:210181612	210181612	T	ADD	1.358	0.05227	1.244	1.527	6.136	8.36e-09
1	1:210186038	210186038	C	ADD	0.7348	0.05395	0.6434	0.795	-6.214	1.43e-08
1	1:210188154	210188154	T	ADD	0.7201	0.065	0.6091	0.7858	-5.668	4.64e-07
1	1:210188353	210188353	A	ADD	0.7348	0.05398	0.6423	0.7936	-6.243	1.43e-08
1	1:210190104	210190104	T	ADD	0.7336	0.05398	0.6423	0.7936	-6.243	1.21e-08
1	1:210190242	210190242	T	ADD	1.35	0.05225	1.243	1.526	6.125	1.59e-08
1	1:210190755	210190755	C	ADD	0.7336	0.05398	0.6423	0.7936	-6.243	1.21e-08
1	1:210191645	210191645	G	ADD	1.356	0.05225	1.243	1.526	6.125	9.98e-09
1	1:210192249	210192249	A	ADD	1.356	0.05225	1.243	1.526	6.125	9.98e-09
1	1:210194685	210194685	G	ADD	0.7341	0.05398	0.6423	0.7936	-6.243	1.3e-08
1	1:210195000	210195000	C	ADD	1.349	0.05225	1.243	1.526	6.125	1.67e-08
1	1:210195465	210195465	T	ADD	0.7182	0.065	0.6091	0.7858	-5.668	3.74e-07
1	1:210196010	210196010	A	ADD	0.7341	0.05398	0.6423	0.7936	-6.243	1.3e-08
1	1:210198888	210198888	G	ADD	1.353	0.05225	1.243	1.526	6.125	1.19e-08
1	1:210200144	210200144	A	ADD	1.353	0.05225	1.243	1.526	6.125	1.19e-08
1	1:210201065	210201065	G	ADD	1.355	0.05225	1.243	1.526	6.125	1.02e-08
1	1:210201247	210201247	G	ADD	1.356	0.05225	1.243	1.526	6.125	9.5e-09
1	1:210201867	210201867	T	ADD	0.7152	0.065	0.6091	0.7858	-5.668	2.69e-07
1	1:210201902	210201902	A	ADD	0.7152	0.065	0.6091	0.7858	-5.668	2.69e-07
1	1:210204005	210204005	C	ADD	1.357	0.05225	1.243	1.526	6.131	8.8e-09
1	1:210204596	210204596	G	ADD	1.357	0.05225	1.243	1.526	6.131	8.8e-09
1	1:210205055	210205055	G	ADD	0.7336	0.05398	0.6423	0.7936	-6.243	1.21e-08
1	1:210205999	210205999	T	ADD	1.349	0.0523	1.229	1.508	5.895	1.63e-08
1	1:210206084	210206084	C	ADD	1.355	0.05224	1.244	1.526	6.136	1.01e-08
1	1:210206277	210206277	AT	ADD	0.7163	0.06504	0.6103	0.7875	-5.633	3.01e-07
1	1:210206353	210206353	G	ADD	1.361	0.05224	1.244	1.526	6.136	6.32e-09
1	1:210208472	210208472	T	ADD	0.7319	0.05398	0.6423	0.7936	-6.243	9.46e-09
1	1:210208941	210208941	A	ADD	1.363	0.05224	1.244	1.526	6.136	5.29e-09
1	1:210209952	210209952	G	ADD	0.7176	0.06507	0.6106	0.7881	-5.62	3.48e-07
1	1:210210874	210210874	GT	ADD	1.357	0.05238	1.234	1.515	5.971	9.15e-09
1	1:210211912	210211912	A	ADD	1.381	0.05225	1.243	1.526	6.129	1.14e-09
1	1:210212880	210212880	C	ADD	0.7331	0.05398	0.6423	0.7936	-6.243	1.12e-08
1	1:210215414	210215414	T	ADD	0.6987	0.06506	0.615	0.7937	-5.511	4.02e-07
1	1:210215600	210215600	C	ADD	0.6987	0.06506	0.615	0.7937	-5.511	4.02e-07
1	1:210216946	210216946	C	ADD	1.378	0.05225	1.244	1.526	6.134	1.34e-09
1	1:210218313	210218313	T	ADD	1.378	0.05225	1.244	1.526	6.134	1.34e-09
1	1:210218407	210218407	T	ADD	1.377	0.05226	1.243	1.526	6.122	1.34e-09
1	1:210219471	210219471	C	ADD	1.377	0.05226	1.243	1.526	6.122	1.34e-09
1	1:210219767	210219767	ATTT	ADD	1.377	0.05226	1.243	1.526	6.126	1.34e-09
1	1:210219800	210219800	A	ADD	0.7139	0.05398	0.6423	0.7936	-6.243	1.12e-08
1	1:210220118	210220118	C	ADD	0.7139	0.05398	0.6423	0.7936	-6.243	1.12e-08
1	1:210221881	210221881	T	ADD	0.6993	0.06505	0.6156	0.7943	-5.499	4.32e-07
1	1:210222065	210222065	G	ADD	0.7139	0.05398	0.6423	0.7936	-6.243	1.12e-08
1	1:210222734	210222734	CTT	ADD	1.604	0.1069	1.3	1.978	4.416	1.01e-05
1	1:210223659	210223659	T	ADD	1.385	0.05223	1.25	1.534	6.234	1.05e-09
1	1:210224241	210224241	A	ADD	1.388	0.05225	1.253	1.538	6.274	1.05e-09
1	1:210224614	210224614	G	ADD	1.388	0.05225	1.253	1.538	6.274	1.05e-09
1	1:210224975	210224975	T	ADD	0.6993	0.06505	0.6156	0.7943	-5.499	4.99e-07
1	1:210225730	210225730	C	ADD	0.6993	0.06505	0.6156	0.7943	-5.499	4.99e-07
1	1:210226819	210226819	T	ADD	1.388	0.05225	1.253	1.538	6.274	6.95e-10
1	1:210228131	210228131	C	ADD	1.388	0.05225	1.253	1.538	6.274	5.67e-10
1	1:210228989	210228989	T	ADD	0.7035	0.06511	0.6192	0.7993	-5.402	7.64e-07
1	1:210229086	210229086	A	ADD	1.388	0.05225	1.253	1.538	6.274	6.15e-10
1	1:210230443	210230443	A	ADD	0.7112	0.05399	0.6398	0.7906	-6.311	8.35e-09
1	1:210233743	210233743	G	ADD	1.388	0.05225	1.252	1.537	6.268	1.36e-09
1	1:210234236	210234236	C	ADD	1.389	0.05225	1.254	1.539	6.29	1.36e-09
1	1:210235308	210235308	G	ADD	0.6964	0.05419	0.6262	0.7744	-6.678	1.27e-08
1	1:210236366	210236366	GTT	ADD	1.265	0.05204	1.143	1.401	4.521	7.74e-09
1	1:210236366	210236366	GTT	ADD	1.265	0.05204	1.143	1.401	4.521	6.16e-06
1	1:210237232	210237232	A	ADD	0.6966	0.06515	0.6131	0.7915	-5.549	4.15e-07
1	1:210239210	210239210	T	ADD	1.412	0.05238	1.274	1.564	6.584	1.91e-09
1	1:210239520	210239520	T	ADD	0.6937	0.05437	0.6236	0.7717	-6.726	6.29e-09
1	1:210240177	210240177	G	ADD	0.6969	0.06518	0.6133	0.7919	-5.54	4.8e-07
1	1:210240345	210240345	C	ADD	0.6969	0.06518	0.6133	0.7919	-5.54	5.15e-07
1	1:210241597	210241597	T	ADD	0.6942	0.05439	0.624	0.7723	-6.711	4.91e-09
1	1:210241616	210241616	T	ADD	1.414	0.05243	1.276	1.567	6.603	2.17e-09
1	1:210241887	210241887	A	ADD	1.413	0.05242	1.275	1.566	6.596	1.54e-09
1	1:210241985	210241985	T	ADD	1.413	0.05242	1.275	1.566	6.596	1.54e-09
1	1:210244036	210244036	G	ADD	0.6947	0.05436	0.6245	0.7729	-6.699	3.47e-09
1	1:210244319	210244319	C	ADD	1.409	0.05239	1.271	1.561	6.54	1.54e-09
1	1:210244351	210244351	G	ADD	0.694	0.05438	0.6238	0.772	-6.717	3.74e-09
1	1:210244688	210244688	G	ADD	0.6924	0.05436	0.6225	0.7703	-6.761	3.74e-09
1	1:210244865	210244865	C	ADD	0.6924	0.05436	0.6225	0.7703	-6.761	3.74e-09
1	1:210245116	210245116	A	ADD	1.409	0.05239	1.271	1.561	6.54	1.29e-09
1	1:210245167	210245167	G	ADD	0.6924	0.05436	0.6225	0.7703	-6.761	3.39e-09
1	1:210245708	210245708	T	ADD	1.409	0.05239	1.271	1.561	6.54	1.4e-09
1	1:210247222	210247222	C	ADD	0.6924	0.05436	0.6225	0.7703	-6.761	2.64e-09
1	1:210247277	210247277	C	ADD	1.409	0.05239	1.271	1.561	6.54	1.4e-09
1	1:210248548	210248548	T	ADD	0.6947	0.05434	0.6245	0.7728	-6.703	2.27e-09
1	1:210248687	210248687	GT	ADD	1.341	0.05277	1.209	1.487	5.561	9.32e-05
1	1:210249486	210249486	G	ADD	1.403	0.05239	1.266	1.555	6.465	1.29e-09
1	1:210249847	210249847	A	ADD	0.6956	0.05434	0.6253	0.7737	-6.68	1.51e-09
1	1:210250324	210250324	G	ADD	0.6995	0.06531	0.6154	0.795	-5.473	3.21e-07
1	1:210250732	210250732	T	ADD	1.407	0.0524	1.269	1.559	6.51	1.29e-09
1	1:210250972	210250972	A	ADD	1.407	0.0524	1.269	1.559	6.51	1.4e-09
1	1:210251068	210251068	C	ADD	1.604	0.1069	1.3	1.978	4.416	1.01e-05
1	1:210251587	210251587	A	ADD	1.407	0.0524	1.269	1.559	6.51	1.4e-09
1	1:210251603	210251603	C	ADD	0.6951	0.05435	0.6249	0.7733	-6.691	2.33e-09
1	1:210253508	210253508	C	ADD	0.6954	0.05435	0.6251	0.7735	-6.685	8.38e-10
1	1:210253684	210253684	T	ADD	0.6954	0.05435	0.6251	0.7735	-6.685	6.46e-10
1	1:210255104	210255104	G	ADD	0.6944	0.05436	0.6242	0.7725	-6.709	6.99e-10
1	1:210256401	210256401	T	ADD	1.41	0.05239	1.273	1.563	6.564	1.4e-09
1	1:210256723	210256723	T	ADD	1.41	0.05239	1.273	1.563	6.564	1.4e-09
1	1:210257338	210257338	T	ADD	1.41	0.05239	1.273	1.563	6.564	1.4e-09
1	1:210258140	210258140	A	ADD	1.41	0.05239	1.273	1.563	6.564	1.52e-09
1	1:210258581	210258581	T	ADD	1.41	0.05239	1.273	1.563	6.564	1.64e-09
1	1:210259974	210259974	T	ADD	0.6928	0.05436	0.6228	0.7707	-6.751	1.38e-09
1	1:210260207	210260207	C	ADD	0.7502	0.07256	0.6508	0.8649	-3.961	5.23e-05
1	1:210260207	210260207	C	ADD	0.7502	0.07256	0.6508	0.8649	-3.961	7.48e-05
1	1:210261544	210261544	G	ADD	0.6915	0.05437	0.6216	0.7692	-6.786	7.29e-09
1	1:210261609	210261609	A	ADD	1.408	0.0524	1.27	1.56	6.524	1.5e-09
1	1:210261708	210261708	T	ADD	1.398	0.05305	1.26	1.551	6.319	6.38e-10
1	1:210261746	210261746	T	ADD	0.6918	0.05422	0.622	0.7693	-6.796	6.06e-09
1	1:210272790	210272790	C	ADD	1.38	0.05227	1.245	1.528	6.157	4.75e-09
1	1:210274972	210274972	G	ADD	0.7502	0.07256	0.6508	0.8649	-3.961	7.36e-05
1	1:210274972	210274972	G	ADD	0.7502	0.07256	0.6508	0.8649	-3.961	7.48e-05
1	1:210275010	210275010	G	ADD	0.6984	0.06544	0.6143	0.7939	-5.486	5.92e-07
1	1:210275019	210275019	C	ADD	0.7109	0.05431	0.6391	0.7907	-6.283	1.12e-08
1	1:210275262	210275262	A	ADD	0.6981	0.06545	0.614	0.7936	-5.493	4.77e-07
1	1:210276686	210276686	A	ADD	0.6981	0.06545	0.614	0.7936	-5.493	5.72e-07
1	1:210280845	210280845	A	ADD	1.374	0.06077	1.219	1.547	5.224	1.18e-05
1	1:210281214	210281214	AT	ADD	0.713	0.05425	0.6411	0.793	-6.236	9.91e-09
1	1:210281630	210281630	A	ADD	1.38	0.05227	1.245	1.528	6.157	4.75e-09
1	1:210282942	210282942	G	ADD	0.702	0.06534	0.6176	0.798	-5.414	7.35e-07
1	1:210285256	210285256	G	ADD	0.7015	0.06535	0.6172	0.7974	-5.425	9.42e-07
1	1:210285529	210285529	A	ADD	1.38	0.05227	1.245	1.528	6.157	4.39e-09
1	1:210286269	210286269	C	ADD	0.7143	0.05422	0.6423	0.7944	-6.205	1.5e-08
1	1:210286405	210286405	A	ADD	0.7155	0.0542	0.6434	0.7957	-6.177	1.3e-08
1	1:210286517	210286517	A	ADD	1.376	0.05226	1.242	1.525	6.112	4.07e-09
1	1:210288502	210288502	T	ADD	0.712	0.05424	0.6402	0.7919	-6.263	2.25e-08
1	1:210289047	210289047	A	ADD	0.712	0.05424	0.6402	0.7919	-6.263	2.25e-08
1	1:210290148	210290148	G	ADD	0.7135	0.05422	0.6416	0.7935	-6.225	2.66e-08
1	1:210293333	210293333	T	ADD	1.377	0.05224	1.243	1.525	6.122	1.08e-08
1	1:210293721	210293721	TTG	ADD	0.6975	0.06542	0.6136	0.793	-5.505	1.16e-06
1	1:210294065	210294065	G	ADD	1.379	0.05224	1.245	1.528	6.154	1.08e-08
1	1:210297082	210297082	C	ADD	0.7014	0.06531	0.6171	0.7971	-5.432	1.48e-06
1	1:210297597	210297597	T	ADD	1.366	0.05222	1.233	1.513	5.969	7.14e-09
1	1:210298225	210298225	C	ADD	0.7123	0.05421	0.6405	0.7921	-6.259	1.32e-08
1	1:210301331	210301331	T	ADD	1.374	0.0522	1.24	1.521	6.08	3.07e-09
1	1:210302043	210302043	C	ADD	1.349	0.06074	1.197	1.519	4.925	1.58e-05
1	1:210303218	210303218	T	ADD	0.7008	0.06526	0.6167	0.7964	-5.447	4.26e-06
1	1:210303665	210303665	C	ADD	1.365	0.05221	1.233	1.513	5.965	9.09e-09
1	1:210304209	210304209	C	ADD	0.7122	0.0542	0.6404	0.792	-6.262	3.2e-08
1	1:210304319	210304319	T	ADD	1.356	0.06071	1.204	1.527	5.014	1.7e-05
1	1:210304551	210304551	G	ADD	1.356	0.06071	1.204	1.527	5.014	9.68e-05
1	1:210305521	210305521	G	ADD	1.365	0.05221	1.233	1.513	5.965	1.06e-08
1	1:210305821	210305821	T	ADD	1.365	0.05221	1.233	1.513	5.965	1.14e-08
1	1:210305881	210305881	G	ADD	1.365	0.05221	1.233	1.513	5.965	1.23e-08
1	1:210306844	210306844	C	ADD	1.367	0.0522	1.234	1.515	5.995	1.23e-08
1	1:210306944	210306944	T	ADD	0.7122	0.0542	0.6404	0.792	-6.262	4.66e-08
1	1:210307185	210307185	C	ADD	1.366	0.05221	1.233	1.513	5.975	1.32e-08
1	1:210308474	210308474	T	ADD	0.7132	0.05422	0.6413	0.7932	-6.234	3.44e-08
1	1:210308590	210308590	G	ADD	1.317	0.06459	1.161	1.495	4.265	9.97e-07
1	1:210308590	210308590	G	ADD	1.317	0.06459	1.161	1.495	4.265	2e-05
1	1:210310373	210310373	A	ADD	0.6976	0.06532	0.6138	0.7929	-5.514	5.73e-06
1	1:210311800	210311800	C	ADD	1.369	0.05228	1.236	1.517	6.005	6.16e-09
1	1:210312963	210312963	T	ADD	0.7154	0.0542	0.6433	0.7956	-6.18	6.93e-08
1	1:210317157	210317157	T	ADD	0.7141	0.05421	0.6421	0.7941	-6.212	1.5e-07
1	1:210317159	210317159	C	ADD	0.7141	0.05421	0.6421	0.7941	-6.212	1.5e-07
1	1:210318282	210318282	C	ADD	0.6898	0.06477	0.6076	0.7832	-5.733	8.47e-06
1	1:210318959	210318959	C	ADD	0.7141	0.05421	0.6421	0.7941	-6.212	2.01e-07
1	1:210319796	210319796	T	ADD	1.343	0.06074	1.193	1.513	4.861	2.09e-05
1	1:210327940	210327940	A	ADD	1.382	0.06068	1.227	1.556	5.329	2.99e-06
1	1:210337691	210337691	G	ADD	1.265	0.05433	1.137	1.407	4.323	1.54e-05
1	1:210338356	210338356	C	ADD	0.7111	0.05435	0.6393	0.7911	-6.272	1.52e-07
1	1:210338397	210338397	G	ADD	1.318	0.05944	1.173	1.48	4.639	8.59e-05
1	1:210338874	210338874	C	ADD	0.7046	0.05446	0.6333	0.784	-6.429	1.52e-07
1	1:210339914	210339914	G	ADD	1.265	0.05433	1.137	1.407	4.323	1.54e-05
1	1:210342136	210342136	T	ADD	0.7136	0.0546	0.6412	0.7942	-6.18	1.17e-07
1	1:210343435	210343435	T	ADD	0.7136	0.0546	0.6412	0.7942	-6.18	1.15e-07
1	1:210343536	210343536	A	ADD	1.319	0.06466	1.162	1.497	4.282	6.03e-07
1	1:210343536	210343536	A	ADD	1.319	0.06466	1.162	1.497	4.282	1.85e-05
1	1:210345748	210345748	G	ADD	0.7036	0.05469	0.6321	0.7832	-6.428	7.64e-08
1	1:210347369	210347369	C	ADD	1.31	0.0593	1.166	1.471	4.549	5.39e-06
1	1:210347717	210347717	G	ADD	0.7035	0.06319	0.6216	0.7963	-5.565	2.58e-05
1	1:210348155	210348155	G	ADD	1.38	0.05238	1.245	1.529	6.148	4.07e-09
1	1:210350140	210350140	C	ADD	0.7213	0.05437	0.6484	0.8024	-6.009	2.77e-07
1	1:210351194	210351194	C	ADD	0.7228	0.05433	0.6498	0.804	-5.974	2.42e-07
1	1:210352007	210352007	G	ADD	0.7331	0.05454	0.6588	0.8158	-5.693	4.37e-07
1	1:210352196	210352196	C	ADD	1.355	0.05238	1.223	1.502	5.802	5.13e-09
1	1:210354131	210354131	G	ADD	1.279	0.0596	1.138	1.437	4.128	3.67e-05
1	1:210354380	210354380	T	ADD	0.7323	0.05454	0.6581	0.8149	-5.712	1.8e-07
1	1:210354586	210354586	G	ADD	1.355	0.05243	1.223	1.502	5.799	2.53e-08
1	1:210357686	210357686	T	ADD	0.7328	0.05456	0.6585	0.8155	-5.698	1.9e-07
1	1:210359075	210359075	T	ADD	1.282	0.05981	1.141	1.442	4.159	3.19e-05
1	1:210359098	210359098	TGGGATTACAGGCGTGATCCACCACTCCTG	ADD	0.7625	0.06825	0.6671	0.8717	-3.972	7.13e-05
1	1:210359333	210359333	C	ADD	1.323	0.06056	1.175	1.49	4.627	1.27e-05
1	1:210360645	210360645	G	ADD	0.7204	0.06327	0.6364	0.8155	-5.184	5.97e-05
1	1:210362347	210362347	T	ADD	0.7472	0.05435	0.6717	0.8312	-5.362	3.98e-07
1	1:210362988	210362988	A	ADD	1.285	0.0594	1.144	1.444	4.221	2.43e-05
1	1:210362989	210362989	A	ADD	1.275	0.05955	1.134	1.432	4.075	4.61e-05
1	1:210365360	210365360	GA	ADD	1.275	0.05947	1.135	1.433	4.09	4.31e-05
1	1:210366834	210366834	G	ADD	1.279	0.05942	1.138	1.437	4.139	3.49e-05
1	1:210370761	210370761	G	ADD	1.276	0.05927	1.136	1.433	4.112	3.92e-05
1	1:210370956	210370956	A	ADD	1.276	0.05927	1.136	1.433	4.112	3.92e-05
1	1:210371949	210371949	G	ADD	1.275	0.05928	1.135	1.432	4.102	4.1e-05
1	1:210372114	210372114	T	ADD	1.275	0.05928	1.135	1.432	4.102	4.1e-05
1	1:210372674	210372674	A	ADD	1.275	0.05928	1.135	1.432	4.102	4.1e-05
1	1:210373420	210373420	A	ADD	1.297	0.05287	1.17	1.439	4.922	3.31e-06
1	1:210373426	210373426	A	ADD	1.297	0.05287	1.17	1.439	4.922	3.31e-06
1	1:210373775	210373775	C	ADD	1.267	0.0593	1.128	1.424	3.997	6.42e-05
1	1:210373891	210373891	G	ADD	1.267	0.0593	1.128	1.424	3.997	6.42e-05
1	1:210373897	210373897	A	ADD	1.299	0.05285	1.171	1.441	4.95	3.42e-06
1	1:210373952	210373952	G	ADD	1.299	0.05285	1.171	1.441	4.95	3.64e-06
1	1:210374217	210374217	C	ADD	1.3	0.05284	1.172	1.441	4.958	2.8e-06
1	1:210374337	210374337	A	ADD	1.297	0.05292	1.169	1.439	4.914	3.64e-06
1	1:210374786	210374786	G	ADD	1.297	0.05292	1.169	1.439	4.914	4.77e-06
1	1:210375370	210375370	T	ADD	1.268	0.05932	1.129	1.424	4.002	6.28e-05
1	1:210375472	210375472	CA	ADD	1.268	0.05932	1.129	1.424	4.002	6.28e-05
1	1:210375579	210375579	T	ADD	1.595	0.1073	1.293	1.968	4.353	1.34e-05
1	1:210375754	210375754	T	ADD	1.364	0.05265	1.23	1.512	5.894	6.13e-07
1	1:210385673	210385673	A	ADD	1.356	0.05507	1.218	1.511	5.535	2.31e-06
1	1:210385819	210385819	A	ADD	1.356	0.05507	1.218	1.511	5.535	2.31e-06
1	1:210386218	210386218	G	ADD	1.356	0.05507	1.218	1.511	5.535	2.31e-06
1	1:210386585	210386585	G	ADD	1.356	0.05507	1.218	1.511	5.535	2.31e-06
1	1:210386892	210386892	T	ADD	1.356	0.05507	1.218	1.511	5.535	2.31e-06
1	1:210396062	210396062	G	ADD	1.364	0.05495	1.224	1.519	5.645	1.3e-06
1	1:210397552	210397552	C	ADD	1.364	0.05495	1.224	1.519	5.645	1.39e-06
1	1:210397804	210397804	C	ADD	1.364	0.05495	1.224	1.519	5.645	1.39e-06
1	1:210398242	210398242	A	ADD	1.361	0.05498	1.222	1.516	5.605	1.39e-06
1	1:210399102	210399102	AAT	ADD	1.361	0.05498	1.222	1.516	5.605	1.39e-06
1	1:210403737	210403737	T	ADD	1.374	0.0549	1.234	1.531	5.794	2.27e-06
1	1:210409519	210409519	C	ADD	1.595	0.1073	1.293	1.968	4.353	1.34e-05
1	1:210416262	210416262	T	ADD	1.6	0.1073	1.296	1.974	4.379	1.2e-05
1	1:210421631	210421631	C	ADD	1.365	0.05482	1.226	1.52	5.678	2.49e-06
1	1:210423049	210423049	T	ADD	1.361	0.05485	1.222	1.516	5.622	2.87e-06
1	1:210423414	210423414	A	ADD	1.37	0.05485	1.23	1.525	5.734	2.33e-06
1	1:210436110	210436110	A	ADD	1.297	0.05541	1.164	1.446	4.696	3.33e-05
1	1:210438480	210438480	G	ADD	0.7782	0.05858	0.6938	0.8729	-4.281	1.86e-05
1	1:210438929	210438929	G	ADD	0.7718	0.05862	0.6881	0.8658	-4.418	9.96e-06
1	1:210441530	210441530	C	ADD	1.281	0.05486	1.151	1.427	4.519	6.23e-06
1	1:210442891	210442891	T	ADD	1.281	0.05486	1.151	1.427	4.519	6.23e-06
1	1:210443546	210443546	T	ADD	1.281	0.05486	1.151	1.427	4.519	6.23e-06
1	1:210444472	210444472	CT	ADD	1.243	0.05517	1.116	1.385	3.942	8.08e-05
1	1:210453407	210453407	C	ADD	0.788	0.05686	0.7049	0.8809	-4.19	2.78e-05
1	1:210453407	210453407	C	ADD	0.788	0.05686	0.7049	0.8809	-4.19	7.53e-05
1	1:210456071	210456071	A	ADD	0.7833	0.05707	0.7004	0.876	-4.279	1.87e-05
1	1:210456071	210456071	A	ADD	0.7833	0.05707	0.7004	0.876	-4.279	8.26e-05
1	1:210456871	210456871	A	ADD	0.7883	0.05295	0.7106	0.8745	-4.493	7.03e-06
1	1:210456955	210456955	C	ADD	0.7918	0.05296	0.7137	0.8784	-4.409	1.04e-05
1	1:210456973	210456973	T	ADD	0.7915	0.05295	0.7135	0.878	-4.416	1e-05
1	1:210457122	210457122	G	ADD	0.7927	0.05293	0.7146	0.8794	-4.389	1.14e-05
1	1:210457378	210457378	T	ADD	0.7952	0.05291	0.7168	0.882	-4.332	1.48e-05
1	1:210457762	210457762	T	ADD	0.7949	0.05291	0.7166	0.8817	-4.339	1.43e-05
1	1:210458007	210458007	T	ADD	0.7946	0.0529	0.7164	0.8814	-4.346	1.39e-05
1	1:210458076	210458076	T	ADD	0.8017	0.05698	0.717	0.8964	-3.879	5.08e-05
1	1:210458190	210458190	T	ADD	0.7949	0.0529	0.7166	0.8817	-4.341	1.42e-05
1	1:210458323	210458323	A	ADD	0.7956	0.05285	0.7173	0.8825	-4.326	1.52e-05
1	1:210458472	210458472	C	ADD	0.7956	0.05285	0.7173	0.8825	-4.326	1.52e-05
1	1:210458697	210458697	T	ADD	0.7958	0.05283	0.7175	0.8826	-4.323	1.54e-05
1	1:210458861	210458861	G	ADD	0.7958	0.05283	0.7175	0.8826	-4.323	1.54e-05
1	1:210459011	210459011	G	ADD	0.7958	0.05283	0.7175	0.8826	-4.323	1.54e-05
1	1:210459315	210459315	G	ADD	0.7952	0.05282	0.717	0.882	-4.337	1.44e-05
1	1:210459517	210459517	AG	ADD	0.7991	0.05284	0.7205	0.8863	-4.245	2.19e-05
1	1:210459801	210459801	C	ADD	0.7985	0.05284	0.7199	0.8856	-4.259	2.06e-05
1	1:210459888	210459888	T	ADD	0.8026	0.05284	0.7237	0.8902	-4.161	3.17e-05
1	1:210459984	210459984	C	ADD	0.8042	0.05284	0.7251	0.892	-4.123	3.74e-05
1	1:210460086	210460086	T	ADD	0.8038	0.05285	0.7247	0.8915	-4.133	3.58e-05
1	1:210460137	210460137	T	ADD	0.8028	0.05284	0.7238	0.8904	-4.157	3.23e-05
1	1:210460236	210460236	G	ADD	0.8024	0.05285	0.7234	0.8899	-4.166	3.1e-05
1	1:210460695	210460695	G	ADD	0.8032	0.05287	0.7242	0.8909	-4.145	3.4e-05
1	1:210460899	210460899	G	ADD	0.8013	0.05288	0.7224	0.8888	-4.189	2.8e-05
1	1:210460909	210460909	C	ADD	0.796	0.05291	0.7176	0.883	-4.311	1.62e-05
1	1:210462978	210462978	G	ADD	0.7993	0.05295	0.7205	0.8867	-4.231	2.32e-05
1	1:210463006	210463006	G	ADD	1.295	0.05812	1.155	1.451	4.442	8.9e-06
1	1:210463071	210463071	A	ADD	0.8016	0.05293	0.7226	0.8893	-4.177	2.95e-05
1	1:210463122	210463122	T	ADD	0.8013	0.05296	0.7223	0.889	-4.183	2.88e-05
1	1:210463515	210463515	T	ADD	0.8018	0.05295	0.7227	0.8894	-4.173	3.01e-05
1	1:210463553	210463553	C	ADD	0.8005	0.05305	0.7214	0.8882	-4.194	2.74e-05
1	1:210463786	210463786	A	ADD	0.801	0.05303	0.7219	0.8887	-4.184	2.86e-05
1	1:210463870	210463870	G	ADD	0.8065	0.05302	0.7269	0.8949	-4.055	5.02e-05
1	1:210464758	210464758	T	ADD	1.285	0.05808	1.147	1.44	4.322	1.55e-05
1	1:210465017	210465017	C	ADD	0.8116	0.05298	0.7316	0.9004	-3.94	8.16e-05
1	1:210465029	210465029	T	ADD	0.8039	0.05315	0.7244	0.8922	-4.107	4.01e-05
1	1:210470797	210470797	G	ADD	1.589	0.108	1.286	1.964	4.291	1.78e-05
1	1:210473899	210473899	A	ADD	1.531	0.1048	1.247	1.88	4.066	4.78e-05
1	1:210636483	210636483	CT	ADD	0.7712	0.06269	0.682	0.872	-4.145	3.4e-05
1	1:212405792	212405792	C	ADD	0.7723	0.06458	0.6805	0.8765	-4	6.32e-05
1	1:213098056	213098056	A	ADD	1.397	0.08417	1.184	1.647	3.97	7.2e-05
1	1:213273769	213273769	T	ADD	1.243	0.05302	1.12	1.379	4.104	4.06e-05
1	1:213316546	213316546	C	ADD	1.247	0.05283	1.124	1.383	4.172	3.02e-05
1	1:213325247	213325247	C	ADD	1.253	0.05304	1.129	1.39	4.251	2.12e-05
1	1:218305612	218305612	T	ADD	0.5004	0.1609	0.3651	0.686	-4.302	1.69e-05
1	1:219786219	219786219	C	ADD	1.247	0.0524	1.126	1.382	4.217	2.48e-05
1	1:224253687	224253687	G	ADD	0.1937	0.3878	0.09059	0.4143	-4.232	2.32e-05
1	1:224270741	224270741	C	ADD	2.072	0.1714	1.481	2.9	4.249	2.15e-05
1	1:224271950	224271950	T	ADD	2.262	0.1875	1.566	3.267	4.353	1.34e-05
1	1:224287559	224287559	A	ADD	1.244	0.05444	1.118	1.384	4.009	6.11e-05
1	1:224304867	224304867	A	ADD	0.789	0.05443	0.7092	0.8779	-4.353	1.34e-05
1	1:224582207	224582207	C	ADD	2.142	0.17	1.535	2.989	4.482	7.38e-06
1	1:224617145	224617145	C	ADD	1.927	0.1679	1.386	2.678	3.905	9.42e-05
1	1:224648475	224648475	G	ADD	2.277	0.1954	1.553	3.34	4.213	2.52e-05
1	1:230278488	230278488	T	ADD	0.794	0.05411	0.7141	0.8828	-4.263	2.01e-05
1	1:231705206	231705206	T	ADD	1.623	0.1116	1.304	2.02	4.341	1.42e-05
1	1:231712252	231712252	C	ADD	1.682	0.1152	1.342	2.108	4.514	6.37e-06
1	1:231719468	231719468	G	ADD	1.237	0.05357	1.114	1.374	3.977	6.97e-05
1	1:231728905	231728905	A	ADD	1.41	0.08007	1.205	1.65	4.292	1.77e-05
1	1:236346213	236346213	T	ADD	0.7544	0.06749	0.6609	0.8611	-4.176	2.97e-05
1	1:236352534	236352534	T	ADD	0.7567	0.06743	0.663	0.8636	-4.135	3.55e-05
1	1:236355457	236355457	T	ADD	0.7679	0.06587	0.6749	0.8738	-4.009	6.11e-05
1	1:236355824	236355824	T	ADD	0.8053	0.05509	0.7229	0.8971	-3.931	8.45e-05
1	1:236355885	236355885	C	ADD	0.7679	0.06587	0.6749	0.8738	-4.009	6.11e-05
1	1:236356611	236356611	C	ADD	0.7735	0.06542	0.6804	0.8794	-3.925	8.67e-05
1	1:236357222	236357222	G	ADD	0.7735	0.06542	0.6804	0.8794	-3.925	8.67e-05
1	1:236357391	236357391	C	ADD	0.7735	0.06542	0.6804	0.8794	-3.925	8.67e-05
1	1:236357532	236357532	AT	ADD	0.8053	0.05509	0.7229	0.8971	-3.931	8.45e-05
1	1:236357785	236357785	A	ADD	0.7735	0.06542	0.6804	0.8794	-3.925	8.67e-05
1	1:236358092	236358092	G	ADD	0.8053	0.05509	0.7229	0.8971	-3.931	8.45e-05
1	1:236358150	236358150	C	ADD	0.7735	0.06542	0.6804	0.8794	-3.925	8.67e-05
1	1:236358716	236358716	C	ADD	0.7679	0.06587	0.6749	0.8738	-4.009	6.11e-05
1	1:236358765	236358765	T	ADD	0.7735	0.06542	0.6804	0.8794	-3.925	8.67e-05
1	1:236358822	236358822	A	ADD	0.7735	0.06542	0.6804	0.8794	-3.925	8.67e-05
1	1:236359342	236359342	GTTTC	ADD	0.8053	0.05509	0.7229	0.8971	-3.931	8.45e-05
1	1:236359748	236359748	A	ADD	0.8053	0.05509	0.7229	0.8971	-3.931	8.45e-05
1	1:236359759	236359759	A	ADD	0.8053	0.05509	0.7229	0.8971	-3.931	8.45e-05
1	1:236359766	236359766	T	ADD	0.8053	0.05509	0.7229	0.8971	-3.931	8.45e-05
1	1:236360278	236360278	T	ADD	0.7735	0.06542	0.6804	0.8794	-3.925	8.67e-05
1	1:236360810	236360810	G	ADD	0.7735	0.06542	0.6804	0.8794	-3.925	8.67e-05
1	1:236361172	236361172	T	ADD	0.7735	0.06542	0.6804	0.8794	-3.925	8.67e-05
1	1:236364200	236364200	C	ADD	0.8053	0.05509	0.7229	0.8971	-3.931	8.45e-05
1	1:236365937	236365937	G	ADD	0.7735	0.06542	0.6804	0.8794	-3.925	8.67e-05
1	1:236366538	236366538	T	ADD	0.775	0.06547	0.6817	0.8811	-3.893	9.89e-05
1	1:236368391	236368391	C	ADD	0.8036	0.05523	0.7211	0.8954	-3.96	7.5e-05
1	1:236370312	236370312	CT	ADD	0.7701	0.06591	0.6768	0.8763	-3.963	7.41e-05
1	1:236371260	236371260	T	ADD	0.7701	0.06591	0.6768	0.8763	-3.963	7.41e-05
1	1:236371755	236371755	GT	ADD	0.7701	0.06591	0.6768	0.8763	-3.963	7.41e-05
1	1:236371831	236371831	C	ADD	0.7701	0.06591	0.6768	0.8763	-3.963	7.41e-05
1	1:236372973	236372973	CT	ADD	0.7701	0.06591	0.6768	0.8763	-3.963	7.41e-05
1	1:236373258	236373258	C	ADD	0.7701	0.06591	0.6768	0.8763	-3.963	7.41e-05
1	1:236373463	236373463	TTAGA	ADD	0.7701	0.06591	0.6768	0.8763	-3.963	7.41e-05
1	1:236373507	236373507	T	ADD	0.7701	0.06591	0.6768	0.8763	-3.963	7.41e-05
1	1:236373600	236373600	TAGTA	ADD	0.7701	0.06591	0.6768	0.8763	-3.963	7.41e-05
1	1:236373850	236373850	G	ADD	0.7701	0.06591	0.6768	0.8763	-3.963	7.41e-05
1	1:236374036	236374036	A	ADD	0.7701	0.06591	0.6768	0.8763	-3.963	7.41e-05
1	1:236374347	236374347	A	ADD	0.7701	0.06591	0.6768	0.8763	-3.963	7.41e-05
1	1:236374469	236374469	T	ADD	0.7701	0.06591	0.6768	0.8763	-3.963	7.41e-05
1	1:236374820	236374820	GAA	ADD	0.7701	0.06591	0.6768	0.8763	-3.963	7.41e-05
1	1:236375293	236375293	A	ADD	0.7701	0.06591	0.6768	0.8763	-3.963	7.41e-05
1	1:236375333	236375333	C	ADD	0.7701	0.06591	0.6768	0.8763	-3.963	7.41e-05
1	1:236375338	236375338	T	ADD	0.7701	0.06591	0.6768	0.8763	-3.963	7.41e-05
1	1:236375340	236375340	A	ADD	0.7701	0.06591	0.6768	0.8763	-3.963	7.41e-05
1	1:236375505	236375505	TG	ADD	0.7701	0.06591	0.6768	0.8763	-3.963	7.41e-05
1	1:236375741	236375741	A	ADD	0.7701	0.06591	0.6768	0.8763	-3.963	7.41e-05
1	1:236375789	236375789	A	ADD	0.7701	0.06591	0.6768	0.8763	-3.963	7.41e-05
1	1:236375887	236375887	G	ADD	0.7701	0.06591	0.6768	0.8763	-3.963	7.41e-05
1	1:236376339	236376339	G	ADD	0.7701	0.06591	0.6768	0.8763	-3.963	7.41e-05
1	1:236376344	236376344	G	ADD	0.7701	0.06591	0.6768	0.8763	-3.963	7.41e-05
1	1:236376363	236376363	CTT	ADD	0.7701	0.06591	0.6768	0.8763	-3.963	7.41e-05
1	1:236376400	236376400	T	ADD	0.7701	0.06591	0.6768	0.8763	-3.963	7.41e-05
1	1:236376639	236376639	G	ADD	0.7701	0.06591	0.6768	0.8763	-3.963	7.41e-05
1	1:236376878	236376878	G	ADD	0.7696	0.06592	0.6763	0.8757	-3.973	7.08e-05
1	1:236377147	236377147	A	ADD	0.7696	0.06592	0.6763	0.8757	-3.973	7.08e-05
1	1:236377154	236377154	C	ADD	0.7696	0.06592	0.6763	0.8757	-3.973	7.08e-05
1	1:236377617	236377617	T	ADD	0.7696	0.06592	0.6763	0.8757	-3.973	7.08e-05
1	1:236378055	236378055	T	ADD	0.7696	0.06592	0.6763	0.8757	-3.973	7.08e-05
1	1:236378056	236378056	A	ADD	0.7696	0.06592	0.6763	0.8757	-3.973	7.08e-05
1	1:236378136	236378136	A	ADD	0.7696	0.06592	0.6763	0.8757	-3.973	7.08e-05
1	1:236378160	236378160	C	ADD	0.7696	0.06592	0.6763	0.8757	-3.973	7.08e-05
1	1:236378670	236378670	A	ADD	0.7696	0.06592	0.6763	0.8757	-3.973	7.08e-05
1	1:236378709	236378709	G	ADD	0.7696	0.06592	0.6763	0.8757	-3.973	7.08e-05
1	1:236378916	236378916	C	ADD	0.7696	0.06592	0.6763	0.8757	-3.973	7.08e-05
1	1:236379265	236379265	C	ADD	0.765	0.06602	0.6722	0.8707	-4.057	4.97e-05
1	1:239775828	239775828	G	ADD	1.326	0.07209	1.151	1.527	3.912	9.14e-05
1	1:239794277	239794277	C	ADD	1.268	0.06093	1.125	1.429	3.899	9.65e-05
1	1:239795282	239795282	A	ADD	1.277	0.06149	1.132	1.44	3.973	7.11e-05
1	1:239800851	239800851	T	ADD	1.277	0.06149	1.132	1.44	3.973	7.11e-05
1	1:239804270	239804270	C	ADD	1.284	0.0625	1.136	1.452	4.004	6.24e-05
1	1:239804289	239804289	T	ADD	1.284	0.0625	1.136	1.451	4	6.34e-05
1	1:239804595	239804595	A	ADD	1.276	0.06149	1.131	1.44	3.969	7.22e-05
1	1:239805432	239805432	T	ADD	1.287	0.0616	1.141	1.452	4.096	4.2e-05
1	1:239805435	239805435	G	ADD	1.292	0.0617	1.144	1.458	4.147	3.37e-05
1	1:239805455	239805455	T	ADD	1.292	0.0617	1.144	1.458	4.147	3.37e-05
1	1:239805558	239805558	T	ADD	1.275	0.0615	1.13	1.438	3.944	8e-05
1	1:239805799	239805799	A	ADD	1.275	0.0615	1.13	1.438	3.944	8e-05
1	1:239805917	239805917	G	ADD	1.275	0.0615	1.13	1.438	3.944	8e-05
1	1:239806139	239806139	A	ADD	1.275	0.0615	1.13	1.438	3.944	8e-05
1	1:239806393	239806393	T	ADD	1.275	0.0615	1.13	1.438	3.944	8e-05
1	1:239806606	239806606	T	ADD	1.275	0.0615	1.13	1.438	3.944	8e-05
1	1:239810881	239810881	T	ADD	1.275	0.0615	1.13	1.438	3.944	8e-05
1	1:239811562	239811562	G	ADD	1.275	0.0615	1.13	1.438	3.944	8e-05
1	1:239811762	239811762	C	ADD	1.275	0.0615	1.13	1.438	3.944	8e-05
1	1:239812103	239812103	G	ADD	1.275	0.0615	1.13	1.438	3.944	8e-05
1	1:239816532	239816532	A	ADD	1.273	0.06178	1.128	1.437	3.908	9.31e-05
1	1:242590498	242590498	T	ADD	1.268	0.05346	1.142	1.408	4.438	9.08e-06
1	1:242596271	242596271	G	ADD	0.4313	0.2144	0.2833	0.6565	-3.923	8.74e-05
1	1:246097156	246097156	T	ADD	1.278	0.06234	1.131	1.444	3.933	8.38e-05
1	1:246098014	246098014	T	ADD	1.363	0.07416	1.178	1.576	4.172	3.02e-05
1	1:246397077	246397077	G	ADD	0.7112	0.07479	0.6142	0.8235	-4.557	5.19e-06
1	1:246415461	246415461	T	ADD	1.23	0.05321	1.108	1.365	3.894	9.87e-05
1	1:246426649	246426649	AAAT	ADD	0.7911	0.05773	0.7065	0.8859	-4.059	4.93e-05
1	1:246435139	246435139	G	ADD	0.5597	0.146	0.4204	0.7452	-3.975	7.05e-05
1	1:246506736	246506736	C	ADD	1.257	0.05098	1.137	1.389	4.48	7.48e-06
1	1:246517907	246517907	G	ADD	1.226	0.05083	1.11	1.354	4.007	6.16e-05
1	1:246584648	246584648	C	ADD	2.514	0.2046	1.683	3.754	4.506	6.6e-06
2	2:4580019	4580019	T	ADD	0.7482	0.067	0.6562	0.8533	-4.329	1.5e-05
2	2:4669836	4669836	T	ADD	0.6415	0.1061	0.5211	0.7898	-4.185	2.85e-05
2	2:4750856	4750856	C	ADD	0.49	0.1695	0.3515	0.6831	-4.209	2.57e-05
2	2:4755488	4755488	C	ADD	0.4967	0.1695	0.3563	0.6924	-4.128	3.66e-05
2	2:8457497	8457497	A	ADD	0.8098	0.05348	0.7292	0.8993	-3.944	8e-05
2	2:8457927	8457927	G	ADD	0.8098	0.05348	0.7292	0.8993	-3.944	8e-05
2	2:8467647	8467647	C	ADD	0.8118	0.05333	0.7312	0.9012	-3.91	9.21e-05
2	2:10834269	10834269	T	ADD	2.09	0.1893	1.442	3.029	3.894	9.87e-05
2	2:10886322	10886322	T	ADD	1.329	0.06312	1.175	1.504	4.51	6.48e-06
2	2:10907285	10907285	CT	ADD	0.7811	0.05518	0.701	0.8703	-4.479	7.51e-06
2	2:10916392	10916392	C	ADD	1.262	0.05886	1.125	1.417	3.958	7.55e-05
2	2:10934594	10934594	CTTTTTT	ADD	0.7379	0.07344	0.639	0.8521	-4.139	3.48e-05
2	2:10940038	10940038	A	ADD	0.7301	0.07694	0.6279	0.8489	-4.09	4.32e-05
2	2:11207324	11207324	C	ADD	1.235	0.05277	1.114	1.369	3.998	6.4e-05
2	2:12640180	12640180	C	ADD	1.282	0.05559	1.149	1.429	4.465	8.02e-06
2	2:12641347	12641347	C	ADD	1.339	0.06784	1.173	1.53	4.308	1.65e-05
2	2:12661617	12661617	C	ADD	1.272	0.05547	1.141	1.418	4.33	1.49e-05
2	2:16628186	16628186	A	ADD	0.881	0.05754	0.787	0.9862	-2.202	6.42e-05
2	2:16628794	16628794	G	ADD	0.8745	0.05696	0.7821	0.9777	-2.355	9.04e-05
2	2:16630892	16630892	G	ADD	0.8279	0.06627	0.727	0.9427	-2.85	7.99e-06
2	2:16631289	16631289	T	ADD	0.8186	0.06832	0.716	0.9359	-2.93	1.35e-05
2	2:16632472	16632472	A	ADD	0.8186	0.06832	0.716	0.9359	-2.93	8.49e-06
2	2:16632751	16632751	G	ADD	0.8279	0.06627	0.727	0.9427	-2.85	5.94e-06
2	2:16632950	16632950	C	ADD	0.8327	0.06072	0.7392	0.9379	-3.016	1.93e-06
2	2:16633110	16633110	T	ADD	0.8181	0.06832	0.7156	0.9354	-2.938	1e-05
2	2:16634003	16634003	A	ADD	0.8381	0.05958	0.7457	0.9419	-2.964	1.25e-06
2	2:16634551	16634551	A	ADD	0.8254	0.06378	0.7284	0.9353	-3.009	6.63e-06
2	2:16635775	16635775	T	ADD	0.8284	0.06221	0.7333	0.9359	-3.025	1.72e-06
2	2:16635923	16635923	C	ADD	0.8413	0.05732	0.7519	0.9413	-3.016	8.92e-07
2	2:16635965	16635965	T	ADD	0.8413	0.05732	0.7519	0.9413	-3.016	8.92e-07
2	2:16637001	16637001	T	ADD	0.8424	0.0573	0.7529	0.9425	-2.993	8.92e-07
2	2:16637150	16637150	C	ADD	0.8291	0.06222	0.7339	0.9366	-3.012	1.84e-06
2	2:16637274	16637274	A	ADD	0.8408	0.05729	0.7515	0.9407	-3.027	8.92e-07
2	2:16637381	16637381	C	ADD	0.841	0.06111	0.746	0.9479	-2.835	5.33e-06
2	2:16637734	16637734	G	ADD	0.8277	0.06222	0.7326	0.935	-3.04	1.61e-06
2	2:16638478	16638478	A	ADD	0.8277	0.06222	0.7326	0.935	-3.04	1.61e-06
2	2:16638518	16638518	G	ADD	0.8405	0.05732	0.7512	0.9404	-3.032	7.63e-07
2	2:16639754	16639754	T	ADD	0.8362	0.05844	0.7457	0.9376	-3.062	2.03e-06
2	2:16640250	16640250	A	ADD	0.8174	0.06415	0.7208	0.9269	-3.143	2.79e-06
2	2:16640891	16640891	CTT	ADD	0.7886	0.06505	0.6942	0.8958	-3.651	5.56e-06
2	2:16641675	16641675	A	ADD	0.8182	0.06414	0.7216	0.9278	-3.128	3.18e-06
2	2:16641989	16641989	A	ADD	0.8362	0.05844	0.7457	0.9376	-3.062	2.16e-06
2	2:16642093	16642093	T	ADD	0.8362	0.05844	0.7457	0.9376	-3.062	2.16e-06
2	2:16642383	16642383	T	ADD	0.8362	0.05844	0.7457	0.9376	-3.062	2.16e-06
2	2:16643192	16643192	C	ADD	0.8362	0.05844	0.7457	0.9376	-3.062	2.16e-06
2	2:16644134	16644134	T	ADD	0.8615	0.05707	0.7703	0.9634	-2.613	6.78e-06
2	2:16645864	16645864	A	ADD	0.8252	0.0622	0.7305	0.9322	-3.089	9.39e-07
2	2:16647170	16647170	T	ADD	0.8252	0.0622	0.7305	0.9322	-3.089	9.39e-07
2	2:16647203	16647203	C	ADD	0.8252	0.0622	0.7305	0.9322	-3.089	7.67e-07
2	2:16647996	16647996	G	ADD	0.8433	0.05664	0.7547	0.9423	-3.01	1.64e-07
2	2:16648458	16648458	C	ADD	0.8433	0.05664	0.7547	0.9423	-3.01	1.64e-07
2	2:16651470	16651470	A	ADD	0.8182	0.06403	0.7217	0.9276	-3.134	2.89e-06
2	2:16654448	16654448	G	ADD	0.8334	0.05755	0.7445	0.9329	-3.167	4.6e-08
2	2:16654830	16654830	T	ADD	0.8086	0.06403	0.7132	0.9167	-3.318	1.18e-07
2	2:16655641	16655641	C	ADD	0.8586	0.05682	0.7681	0.9598	-2.682	2.35e-06
2	2:16656765	16656765	C	ADD	0.8417	0.06248	0.7447	0.9514	-2.757	1.58e-05
2	2:16657832	16657832	C	ADD	0.779	0.06707	0.6831	0.8884	-3.724	4.12e-08
2	2:16658888	16658888	A	ADD	0.8318	0.05924	0.7406	0.9342	-3.109	2.01e-06
2	2:16660586	16660586	A	ADD	0.7685	0.06932	0.6709	0.8803	-3.798	1.21e-07
2	2:16660766	16660766	T	ADD	0.8258	0.05935	0.7351	0.9277	-3.224	1.59e-06
2	2:16660823	16660823	G	ADD	0.8258	0.05935	0.7351	0.9277	-3.224	1.55e-06
2	2:16660862	16660862	C	ADD	0.8258	0.05935	0.7351	0.9277	-3.224	1.59e-06
2	2:16662933	16662933	G	ADD	0.7644	0.06921	0.6674	0.8755	-3.882	1.12e-07
2	2:16664068	16664068	C	ADD	0.7685	0.06932	0.6709	0.8803	-3.798	1.21e-07
2	2:16664193	16664193	A	ADD	0.7685	0.06932	0.6709	0.8803	-3.798	1.21e-07
2	2:16667299	16667299	G	ADD	0.7685	0.06932	0.6709	0.8803	-3.798	1.21e-07
2	2:16670221	16670221	ATT	ADD	0.7685	0.06932	0.6709	0.8803	-3.798	1.16e-07
2	2:16670420	16670420	C	ADD	0.7956	0.06051	0.7067	0.8958	-3.778	1.15e-07
2	2:16670609	16670609	A	ADD	0.8232	0.05939	0.7328	0.9249	-3.275	3.87e-06
2	2:16672375	16672375	A	ADD	0.8259	0.05932	0.7352	0.9277	-3.225	4.23e-06
2	2:16673519	16673519	C	ADD	0.8235	0.0593	0.7332	0.925	-3.274	3.5e-06
2	2:16673730	16673730	T	ADD	0.7679	0.06919	0.6705	0.8794	-3.817	1e-07
2	2:16673773	16673773	G	ADD	0.7679	0.06919	0.6705	0.8794	-3.817	1e-07
2	2:16674191	16674191	T	ADD	0.7709	0.0692	0.6731	0.8829	-3.76	9.15e-08
2	2:16674592	16674592	A	ADD	0.7679	0.06919	0.6705	0.8794	-3.817	1e-07
2	2:16675250	16675250	G	ADD	0.7679	0.06919	0.6705	0.8794	-3.817	1e-07
2	2:16676190	16676190	G	ADD	0.8084	0.06071	0.7177	0.9105	-3.504	4.7e-07
2	2:16676356	16676356	T	ADD	0.7679	0.06919	0.6705	0.8794	-3.817	1e-07
2	2:16677609	16677609	T	ADD	0.837	0.05954	0.7449	0.9406	-2.988	1.3e-05
2	2:16678122	16678122	T	ADD	0.7679	0.06919	0.6705	0.8794	-3.817	1e-07
2	2:16678130	16678130	G	ADD	0.7679	0.06919	0.6705	0.8794	-3.817	1e-07
2	2:16678416	16678416	G	ADD	0.7679	0.06919	0.6705	0.8794	-3.817	1e-07
2	2:16678781	16678781	C	ADD	0.7679	0.06919	0.6705	0.8794	-3.817	1e-07
2	2:16679171	16679171	A	ADD	0.7679	0.06919	0.6705	0.8794	-3.817	1e-07
2	2:16679878	16679878	C	ADD	0.8392	0.05952	0.7468	0.943	-2.945	2.65e-05
2	2:16680663	16680663	T	ADD	0.7667	0.0693	0.6693	0.8783	-3.833	1.08e-07
2	2:16680789	16680789	A	ADD	0.7672	0.06929	0.6698	0.8788	-3.825	8.85e-08
2	2:16683838	16683838	A	ADD	0.7682	0.06932	0.6706	0.88	-3.805	8.85e-08
2	2:16684487	16684487	T	ADD	0.7682	0.06932	0.6706	0.88	-3.805	8.85e-08
2	2:16685670	16685670	T	ADD	0.8343	0.05969	0.7422	0.9378	-3.036	7.07e-06
2	2:16687964	16687964	C	ADD	0.7657	0.06335	0.6763	0.8669	-4.214	9.67e-09
2	2:16687964	16687964	C	ADD	0.7657	0.06335	0.6763	0.8669	-4.214	2.5e-05
2	2:16687966	16687966	A	ADD	0.7635	0.0634	0.6743	0.8646	-4.255	1.18e-08
2	2:16687966	16687966	A	ADD	0.7635	0.0634	0.6743	0.8646	-4.255	2.09e-05
2	2:16691139	16691139	A	ADD	0.7488	0.06327	0.6614	0.8476	-4.572	1.13e-08
2	2:16691651	16691651	A	ADD	0.7529	0.06333	0.665	0.8524	-4.481	1.27e-08
2	2:16691651	16691651	A	ADD	0.7529	0.06333	0.665	0.8524	-4.481	7.43e-06
2	2:16691971	16691971	A	ADD	0.7572	0.06287	0.6695	0.8565	-4.423	1.01e-08
2	2:16691971	16691971	A	ADD	0.7572	0.06287	0.6695	0.8565	-4.423	9.72e-06
2	2:16692097	16692097	G	ADD	0.7987	0.05665	0.7148	0.8925	-3.967	1.33e-08
2	2:16692097	16692097	G	ADD	0.7987	0.05665	0.7148	0.8925	-3.967	7.28e-05
2	2:16693828	16693828	T	ADD	0.7496	0.06353	0.6619	0.849	-4.536	5.13e-09
2	2:16693828	16693828	T	ADD	0.7496	0.06353	0.6619	0.849	-4.536	5.74e-06
2	2:16695373	16695373	T	ADD	0.7496	0.06353	0.6619	0.849	-4.536	4.74e-09
2	2:16695373	16695373	T	ADD	0.7496	0.06353	0.6619	0.849	-4.536	5.74e-06
2	2:16696653	16696653	C	ADD	0.7496	0.06353	0.6619	0.849	-4.536	4.04e-09
2	2:16696653	16696653	C	ADD	0.7496	0.06353	0.6619	0.849	-4.536	5.74e-06
2	2:16696775	16696775	G	ADD	0.7747	0.05734	0.6924	0.8668	-4.452	1.78e-10
2	2:16696775	16696775	G	ADD	0.7747	0.05734	0.6924	0.8668	-4.452	8.5e-06
2	2:16697045	16697045	CCATTTCAT	ADD	0.7495	0.06352	0.6618	0.8489	-4.539	5.65e-06
2	2:16697766	16697766	A	ADD	0.8003	0.05663	0.7163	0.8943	-3.933	2.83e-09
2	2:16697766	16697766	A	ADD	0.8003	0.05663	0.7163	0.8943	-3.933	8.38e-05
2	2:16698061	16698061	C	ADD	0.7495	0.06352	0.6618	0.8489	-4.539	2.49e-09
2	2:16698061	16698061	C	ADD	0.7495	0.06352	0.6618	0.8489	-4.539	5.65e-06
2	2:16698066	16698066	A	ADD	0.8002	0.05656	0.7162	0.894	-3.941	2.65e-09
2	2:16698066	16698066	A	ADD	0.8002	0.05656	0.7162	0.894	-3.941	8.12e-05
2	2:16699351	16699351	G	ADD	0.7747	0.05734	0.6924	0.8668	-4.452	1.78e-10
2	2:16699351	16699351	G	ADD	0.7747	0.05734	0.6924	0.8668	-4.452	8.5e-06
2	2:16699432	16699432	G	ADD	0.7417	0.06363	0.6548	0.8402	-4.696	1.24e-09
2	2:16700388	16700388	A	ADD	0.7417	0.06363	0.6548	0.8402	-4.696	1.15e-09
2	2:16700897	16700897	C	ADD	0.7756	0.0574	0.6931	0.8679	-4.427	1.72e-10
2	2:16700897	16700897	C	ADD	0.7756	0.0574	0.6931	0.8679	-4.427	9.54e-06
2	2:16701088	16701088	G	ADD	0.7756	0.0574	0.6931	0.8679	-4.427	1.72e-10
2	2:16701088	16701088	G	ADD	0.7756	0.0574	0.6931	0.8679	-4.427	9.54e-06
2	2:16702654	16702654	A	ADD	0.7801	0.06194	0.6909	0.8808	-4.01	1.35e-08
2	2:16702654	16702654	A	ADD	0.7801	0.06194	0.6909	0.8808	-4.01	6.08e-05
2	2:16702774	16702774	A	ADD	0.7404	0.06367	0.6536	0.8389	-4.719	4.97e-10
2	2:16704532	16704532	A	ADD	0.8184	0.05641	0.7328	0.9141	-3.551	1.86e-08
2	2:16704689	16704689	C	ADD	0.7721	0.06208	0.6837	0.872	-4.166	1.98e-08
2	2:16704689	16704689	C	ADD	0.7721	0.06208	0.6837	0.872	-4.166	3.11e-05
2	2:16705396	16705396	A	ADD	0.7697	0.06217	0.6814	0.8695	-4.209	1.21e-08
2	2:16705396	16705396	A	ADD	0.7697	0.06217	0.6814	0.8695	-4.209	2.56e-05
2	2:16705500	16705500	TGTGA	ADD	0.7196	0.07095	0.6262	0.8269	-4.638	4.43e-05
2	2:16705914	16705914	C	ADD	0.7713	0.06192	0.6831	0.8708	-4.194	5.13e-09
2	2:16705914	16705914	C	ADD	0.7713	0.06192	0.6831	0.8708	-4.194	2.74e-05
2	2:16705941	16705941	CT	ADD	0.8196	0.05626	0.734	0.9152	-3.535	9.17e-09
2	2:16706084	16706084	G	ADD	0.7729	0.06189	0.6846	0.8725	-4.163	1.32e-09
2	2:16706084	16706084	G	ADD	0.7729	0.06189	0.6846	0.8725	-4.163	3.14e-05
2	2:16706771	16706771	C	ADD	0.771	0.06192	0.6829	0.8705	-4.2	2.51e-09
2	2:16706771	16706771	C	ADD	0.771	0.06192	0.6829	0.8705	-4.2	2.67e-05
2	2:16706867	16706867	A	ADD	0.7711	0.06193	0.6829	0.8706	-4.198	2.51e-09
2	2:16706867	16706867	A	ADD	0.7711	0.06193	0.6829	0.8706	-4.198	2.69e-05
2	2:16706891	16706891	C	ADD	0.7711	0.06193	0.6829	0.8706	-4.198	2.51e-09
2	2:16706891	16706891	C	ADD	0.7711	0.06193	0.6829	0.8706	-4.198	2.69e-05
2	2:16707522	16707522	T	ADD	0.7711	0.06193	0.6829	0.8706	-4.198	2.51e-09
2	2:16707522	16707522	T	ADD	0.7711	0.06193	0.6829	0.8706	-4.198	2.69e-05
2	2:16707581	16707581	G	ADD	0.7709	0.06192	0.6828	0.8704	-4.202	2.51e-09
2	2:16707581	16707581	G	ADD	0.7709	0.06192	0.6828	0.8704	-4.202	2.64e-05
2	2:16708548	16708548	T	ADD	0.7702	0.06192	0.6822	0.8696	-4.217	2.51e-09
2	2:16708548	16708548	T	ADD	0.7702	0.06192	0.6822	0.8696	-4.217	2.48e-05
2	2:16708674	16708674	C	ADD	0.8239	0.05608	0.7381	0.9196	-3.455	3.31e-08
2	2:16708992	16708992	C	ADD	0.7335	0.06361	0.6475	0.8309	-4.873	5.32e-11
2	2:16709147	16709147	G	ADD	0.8228	0.05607	0.7372	0.9184	-3.478	4.41e-08
2	2:16709357	16709357	A	ADD	0.8235	0.05606	0.7378	0.9191	-3.464	4.53e-08
2	2:16710121	16710121	C	ADD	0.8245	0.05608	0.7387	0.9203	-3.441	5.6e-08
2	2:16710521	16710521	G	ADD	0.8245	0.05608	0.7387	0.9203	-3.441	4.53e-08
2	2:16710565	16710565	C	ADD	0.6584	0.06378	0.6429	0.8255	-4.967	3.24e-11
2	2:16712053	16712053	C	ADD	0.768	0.06203	0.6801	0.8673	-4.255	2.06e-09
2	2:16712053	16712053	C	ADD	0.768	0.06203	0.6801	0.8673	-4.255	2.09e-05
2	2:16713395	16713395	C	ADD	0.7289	0.06392	0.6431	0.8262	-4.946	6.49e-10
2	2:16714150	16714150	A	ADD	0.8147	0.05598	0.73	0.9092	-3.661	2.69e-08
2	2:16714722	16714722	A	ADD	0.768	0.06203	0.6801	0.8673	-4.255	2.06e-09
2	2:16714722	16714722	A	ADD	0.768	0.06203	0.6801	0.8673	-4.255	2.09e-05
2	2:16714937	16714937	GA	ADD	0.768	0.06203	0.6801	0.8673	-4.255	2.06e-09
2	2:16714937	16714937	GA	ADD	0.768	0.06203	0.6801	0.8673	-4.255	2.09e-05
2	2:16715408	16715408	A	ADD	0.7678	0.06203	0.6799	0.867	-4.26	2.06e-09
2	2:16715408	16715408	A	ADD	0.7678	0.06203	0.6799	0.867	-4.26	2.04e-05
2	2:16715850	16715850	G	ADD	0.768	0.06196	0.6802	0.8672	-4.26	1.55e-09
2	2:16715850	16715850	G	ADD	0.768	0.06196	0.6802	0.8672	-4.26	2.05e-05
2	2:16716042	16716042	C	ADD	0.768	0.06203	0.6801	0.8673	-4.255	2.06e-09
2	2:16716042	16716042	C	ADD	0.768	0.06203	0.6801	0.8673	-4.255	2.09e-05
2	2:16716088	16716088	G	ADD	0.768	0.06196	0.6802	0.8672	-4.26	1.43e-09
2	2:16716088	16716088	G	ADD	0.768	0.06196	0.6802	0.8672	-4.26	2.05e-05
2	2:16716392	16716392	T	ADD	0.768	0.06203	0.6801	0.8673	-4.255	2.06e-09
2	2:16716392	16716392	T	ADD	0.768	0.06203	0.6801	0.8673	-4.255	2.09e-05
2	2:16716399	16716399	A	ADD	0.768	0.06203	0.6801	0.8673	-4.255	2.06e-09
2	2:16716399	16716399	A	ADD	0.768	0.06203	0.6801	0.8673	-4.255	2.09e-05
2	2:16716751	16716751	A	ADD	0.768	0.06203	0.6801	0.8673	-4.255	2.06e-09
2	2:16716751	16716751	A	ADD	0.768	0.06203	0.6801	0.8673	-4.255	2.09e-05
2	2:16716860	16716860	A	ADD	0.768	0.06203	0.6801	0.8673	-4.255	2.06e-09
2	2:16716860	16716860	A	ADD	0.768	0.06203	0.6801	0.8673	-4.255	2.09e-05
2	2:16717055	16717055	A	ADD	0.7285	0.06378	0.6429	0.8255	-4.967	3.24e-11
2	2:16717172	16717172	G	ADD	0.768	0.06203	0.6801	0.8673	-4.255	2.06e-09
2	2:16717172	16717172	G	ADD	0.768	0.06203	0.6801	0.8673	-4.255	2.09e-05
2	2:16717466	16717466	C	ADD	0.8127	0.05587	0.7284	0.9068	-3.711	9.75e-09
2	2:16717637	16717637	T	ADD	0.7671	0.06197	0.6794	0.8662	-4.277	1.43e-09
2	2:16717637	16717637	T	ADD	0.7671	0.06197	0.6794	0.8662	-4.277	1.89e-05
2	2:16718305	16718305	C	ADD	0.7641	0.06199	0.6767	0.8628	-4.341	1.12e-09
2	2:16718305	16718305	C	ADD	0.7641	0.06199	0.6767	0.8628	-4.341	1.42e-05
2	2:16718894	16718894	A	ADD	0.8079	0.05589	0.7241	0.9014	-3.818	5.12e-09
2	2:16719006	16719006	A	ADD	0.725	0.06373	0.6398	0.8214	-5.047	1.67e-09
2	2:16719679	16719679	T	ADD	0.7233	0.06378	0.6383	0.8196	-5.079	1.59e-09
2	2:16720355	16720355	C	ADD	0.7609	0.06205	0.6737	0.8592	-4.405	8.42e-10
2	2:16720355	16720355	C	ADD	0.7609	0.06205	0.6737	0.8592	-4.405	1.06e-05
2	2:16720373	16720373	A	ADD	0.7233	0.06378	0.6383	0.8196	-5.079	1.59e-09
2	2:16720447	16720447	C	ADD	0.803	0.05603	0.7195	0.8962	-3.916	5.64e-09
2	2:16720447	16720447	C	ADD	0.803	0.05603	0.7195	0.8962	-3.916	9e-05
2	2:16720735	16720735	G	ADD	0.8066	0.0559	0.7229	0.8999	-3.846	4.98e-09
2	2:16722372	16722372	GA	ADD	0.7612	0.06204	0.674	0.8596	-4.398	9.14e-10
2	2:16722372	16722372	GA	ADD	0.7612	0.06204	0.674	0.8596	-4.398	1.09e-05
2	2:16722814	16722814	T	ADD	0.8085	0.05596	0.7245	0.9022	-3.799	4.8e-09
2	2:16722907	16722907	C	ADD	0.7618	0.06204	0.6746	0.8603	-4.385	1.08e-09
2	2:16722907	16722907	C	ADD	0.7618	0.06204	0.6746	0.8603	-4.385	1.16e-05
2	2:16722908	16722908	A	ADD	0.7618	0.06204	0.6746	0.8603	-4.385	1.08e-09
2	2:16722908	16722908	A	ADD	0.7618	0.06204	0.6746	0.8603	-4.385	1.16e-05
2	2:16723725	16723725	C	ADD	0.7625	0.06203	0.6752	0.8611	-4.37	1.08e-09
2	2:16723725	16723725	C	ADD	0.7625	0.06203	0.6752	0.8611	-4.37	1.24e-05
2	2:16724714	16724714	T	ADD	0.7244	0.06378	0.6392	0.8208	-5.056	1.9e-09
2	2:16724725	16724725	C	ADD	0.7625	0.06203	0.6752	0.8611	-4.37	1.08e-09
2	2:16724725	16724725	C	ADD	0.7625	0.06203	0.6752	0.8611	-4.37	1.24e-05
2	2:16724798	16724798	G	ADD	0.8052	0.05597	0.7215	0.8985	-3.872	4.05e-09
2	2:16724806	16724806	A	ADD	0.7625	0.06203	0.6752	0.8611	-4.37	1.08e-09
2	2:16724806	16724806	A	ADD	0.7625	0.06203	0.6752	0.8611	-4.37	1.24e-05
2	2:16725138	16725138	T	ADD	0.7625	0.06203	0.6752	0.8611	-4.37	1.08e-09
2	2:16725138	16725138	T	ADD	0.7625	0.06203	0.6752	0.8611	-4.37	1.24e-05
2	2:16725205	16725205	C	ADD	0.7244	0.06378	0.6392	0.8208	-5.056	1.9e-09
2	2:16725395	16725395	T	ADD	0.7625	0.06203	0.6752	0.8611	-4.37	1.08e-09
2	2:16725395	16725395	T	ADD	0.7625	0.06203	0.6752	0.8611	-4.37	1.24e-05
2	2:16725549	16725549	T	ADD	0.7625	0.06203	0.6752	0.8611	-4.37	1.08e-09
2	2:16725549	16725549	T	ADD	0.7625	0.06203	0.6752	0.8611	-4.37	1.24e-05
2	2:16725644	16725644	C	ADD	0.7625	0.06203	0.6752	0.8611	-4.37	1.08e-09
2	2:16725644	16725644	C	ADD	0.7625	0.06203	0.6752	0.8611	-4.37	1.24e-05
2	2:16725687	16725687	G	ADD	0.7622	0.06204	0.675	0.8608	-4.376	8.77e-10
2	2:16725687	16725687	G	ADD	0.7622	0.06204	0.675	0.8608	-4.376	1.21e-05
2	2:16726302	16726302	CAT	ADD	0.7622	0.06204	0.675	0.8608	-4.376	8.77e-10
2	2:16726302	16726302	CAT	ADD	0.7622	0.06204	0.675	0.8608	-4.376	1.21e-05
2	2:16726423	16726423	T	ADD	0.8041	0.0564	0.72	0.8981	-3.865	4.09e-09
2	2:16726456	16726456	G	ADD	0.7622	0.06204	0.675	0.8608	-4.376	8.77e-10
2	2:16726456	16726456	G	ADD	0.7622	0.06204	0.675	0.8608	-4.376	1.21e-05
2	2:16726739	16726739	C	ADD	0.8019	0.05642	0.718	0.8957	-3.912	4.41e-09
2	2:16726739	16726739	C	ADD	0.8019	0.05642	0.718	0.8957	-3.912	9.15e-05
2	2:16726931	16726931	C	ADD	0.8041	0.0564	0.72	0.8981	-3.865	4.89e-09
2	2:16726963	16726963	T	ADD	0.7625	0.06203	0.6752	0.8611	-4.37	1.08e-09
2	2:16726963	16726963	T	ADD	0.7625	0.06203	0.6752	0.8611	-4.37	1.24e-05
2	2:16727270	16727270	G	ADD	0.7244	0.06378	0.6392	0.8208	-5.056	1.9e-08
2	2:16727852	16727852	G	ADD	0.7622	0.06204	0.675	0.8608	-4.376	8.77e-10
2	2:16727852	16727852	G	ADD	0.7622	0.06204	0.675	0.8608	-4.376	1.21e-05
2	2:16728031	16728031	A	ADD	0.7625	0.06203	0.6752	0.8611	-4.37	1.08e-09
2	2:16728031	16728031	A	ADD	0.7625	0.06203	0.6752	0.8611	-4.37	1.24e-05
2	2:16728158	16728158	A	ADD	0.7244	0.06378	0.6392	0.8208	-5.056	1.9e-08
2	2:16728519	16728519	G	ADD	0.7622	0.06204	0.675	0.8608	-4.376	8.77e-10
2	2:16728519	16728519	G	ADD	0.7622	0.06204	0.675	0.8608	-4.376	1.21e-05
2	2:16728610	16728610	G	ADD	0.7241	0.06379	0.639	0.8205	-5.061	1.52e-09
2	2:16729051	16729051	C	ADD	0.7619	0.06204	0.6747	0.8605	-4.382	8.08e-10
2	2:16729051	16729051	C	ADD	0.7619	0.06204	0.6747	0.8605	-4.382	1.18e-05
2	2:16729137	16729137	A	ADD	0.7619	0.06204	0.6747	0.8605	-4.382	8.08e-10
2	2:16729137	16729137	A	ADD	0.7619	0.06204	0.6747	0.8605	-4.382	1.18e-05
2	2:16729357	16729357	A	ADD	0.7687	0.06151	0.6814	0.8672	-4.277	2.2e-09
2	2:16729357	16729357	A	ADD	0.7687	0.06151	0.6814	0.8672	-4.277	1.9e-05
2	2:16729358	16729358	A	ADD	0.7687	0.06151	0.6814	0.8672	-4.277	2.2e-09
2	2:16729358	16729358	A	ADD	0.7687	0.06151	0.6814	0.8672	-4.277	1.9e-05
2	2:16729410	16729410	C	ADD	0.806	0.05595	0.7223	0.8994	-3.855	7.68e-09
2	2:16730346	16730346	A	ADD	0.7195	0.06352	0.6353	0.8149	-5.182	8.54e-09
2	2:16730573	16730573	CT	ADD	0.7218	0.06308	0.6378	0.8167	-5.169	4.22e-11
2	2:16731510	16731510	G	ADD	0.7195	0.06352	0.6353	0.8149	-5.182	8.54e-10
2	2:16732275	16732275	G	ADD	0.7587	0.06202	0.6719	0.8568	-4.452	5.36e-10
2	2:16732275	16732275	G	ADD	0.7587	0.06202	0.6719	0.8568	-4.452	8.49e-06
2	2:16732391	16732391	T	ADD	0.759	0.06202	0.6721	0.8571	-4.447	6.58e-10
2	2:16732391	16732391	T	ADD	0.759	0.06202	0.6721	0.8571	-4.447	8.71e-06
2	2:16733054	16733054	G	ADD	0.7571	0.06182	0.6707	0.8546	-4.501	4.17e-10
2	2:16733054	16733054	G	ADD	0.7571	0.06182	0.6707	0.8546	-4.501	6.75e-06
2	2:16733412	16733412	C	ADD	0.8018	0.05587	0.7186	0.8945	-3.955	2.78e-09
2	2:16733412	16733412	C	ADD	0.8018	0.05587	0.7186	0.8945	-3.955	7.66e-05
2	2:16733525	16733525	G	ADD	0.8018	0.05587	0.7186	0.8945	-3.955	2.78e-09
2	2:16733525	16733525	G	ADD	0.8018	0.05587	0.7186	0.8945	-3.955	7.66e-05
2	2:16733571	16733571	CAGG	ADD	0.802	0.05586	0.7188	0.8948	-3.949	3.39e-09
2	2:16733571	16733571	CAGG	ADD	0.802	0.05586	0.7188	0.8948	-3.949	7.84e-05
2	2:16733928	16733928	A	ADD	0.6489	0.06387	0.632	0.8118	-5.225	7.23e-12
2	2:16734999	16734999	T	ADD	0.7751	0.05663	0.6937	0.8661	-4.498	1.82e-10
2	2:16734999	16734999	T	ADD	0.7751	0.05663	0.6937	0.8661	-4.498	6.86e-06
2	2:16735047	16735047	T	ADD	0.7224	0.06365	0.6377	0.8184	-5.108	1.46e-09
2	2:16735432	16735432	G	ADD	0.8021	0.05586	0.7189	0.8949	-3.949	3.95e-09
2	2:16735432	16735432	G	ADD	0.8021	0.05586	0.7189	0.8949	-3.949	7.86e-05
2	2:16736629	16736629	T	ADD	0.7147	0.06428	0.6301	0.8106	-5.226	4.19e-11
2	2:18025524	18025524	T	ADD	2.358	0.2178	1.539	3.613	3.939	8.19e-05
2	2:18045423	18045423	A	ADD	2.4	0.2054	1.605	3.59	4.264	2.01e-05
2	2:18087137	18087137	A	ADD	2.447	0.2013	1.65	3.631	4.447	8.71e-06
2	2:20208412	20208412	A	ADD	0.8067	0.05355	0.7263	0.896	-4.011	6.04e-05
2	2:20209618	20209618	C	ADD	0.8025	0.05354	0.7226	0.8913	-4.109	3.97e-05
2	2:20212700	20212700	C	ADD	0.8089	0.05341	0.7285	0.8982	-3.971	7.16e-05
2	2:26801311	26801311	G	ADD	0.8	0.05684	0.7156	0.8942	-3.927	8.62e-05
2	2:26803684	26803684	G	ADD	0.7998	0.0569	0.7154	0.8941	-3.926	8.63e-05
2	2:36931100	36931100	G	ADD	1.409	0.08583	1.191	1.667	3.993	6.54e-05
2	2:36934513	36934513	A	ADD	1.465	0.09059	1.227	1.75	4.217	2.48e-05
2	2:37506166	37506166	T	ADD	2.159	0.1894	1.489	3.129	4.064	4.82e-05
2	2:37717626	37717626	T	ADD	0.8015	0.05596	0.7183	0.8944	-3.953	7.71e-05
2	2:37734112	37734112	T	ADD	0.7676	0.05836	0.6846	0.8606	-4.532	5.85e-06
2	2:37735381	37735381	G	ADD	0.7907	0.05511	0.7098	0.8809	-4.261	2.04e-05
2	2:37735864	37735864	C	ADD	0.7975	0.05511	0.7159	0.8885	-4.105	4.05e-05
2	2:37736167	37736167	T	ADD	0.791	0.05512	0.71	0.8813	-4.253	2.11e-05
2	2:37736881	37736881	C	ADD	0.7916	0.05513	0.7106	0.882	-4.238	2.25e-05
2	2:37737883	37737883	T	ADD	0.7918	0.05514	0.7107	0.8821	-4.234	2.29e-05
2	2:37739512	37739512	A	ADD	0.8028	0.05507	0.7206	0.8943	-3.989	6.63e-05
2	2:37739632	37739632	C	ADD	0.7943	0.0551	0.713	0.8849	-4.179	2.93e-05
2	2:37741930	37741930	A	ADD	0.8043	0.05507	0.722	0.8959	-3.956	7.63e-05
2	2:37742142	37742142	A	ADD	0.7975	0.05508	0.7159	0.8884	-4.109	3.97e-05
2	2:37742301	37742301	C	ADD	0.8043	0.05507	0.722	0.8959	-3.956	7.63e-05
2	2:37742758	37742758	T	ADD	0.7975	0.05508	0.7159	0.8884	-4.109	3.97e-05
2	2:37743181	37743181	G	ADD	0.7966	0.05509	0.7151	0.8875	-4.127	3.68e-05
2	2:37743824	37743824	T	ADD	0.7966	0.05509	0.7151	0.8875	-4.127	3.68e-05
2	2:37744111	37744111	TA	ADD	0.1955	0.3906	0.09092	0.4203	-4.179	2.92e-05
2	2:37744216	37744216	A	ADD	0.7975	0.05508	0.7159	0.8884	-4.109	3.97e-05
2	2:37746555	37746555	T	ADD	0.8001	0.05393	0.7199	0.8893	-4.134	3.56e-05
2	2:37746868	37746868	G	ADD	1.261	0.05359	1.135	1.401	4.327	1.51e-05
2	2:37747114	37747114	G	ADD	0.8003	0.05514	0.7183	0.8916	-4.04	5.35e-05
2	2:37747121	37747121	T	ADD	0.7966	0.05509	0.7151	0.8875	-4.127	3.68e-05
2	2:37747252	37747252	A	ADD	0.7851	0.05721	0.7018	0.8783	-4.229	2.35e-05
2	2:37747381	37747381	A	ADD	0.7962	0.0551	0.7147	0.887	-4.136	3.53e-05
2	2:37803522	37803522	C	ADD	1.691	0.1312	1.308	2.187	4.007	6.16e-05
2	2:39818568	39818568	T	ADD	1.405	0.08659	1.186	1.665	3.926	8.65e-05
2	2:39818757	39818757	T	ADD	1.405	0.08659	1.186	1.665	3.926	8.65e-05
2	2:39823683	39823683	A	ADD	1.403	0.0867	1.184	1.663	3.907	9.36e-05
2	2:39823987	39823987	A	ADD	1.413	0.087	1.191	1.676	3.973	7.11e-05
2	2:39826849	39826849	C	ADD	1.411	0.08656	1.191	1.672	3.98	6.9e-05
2	2:43580483	43580483	C	ADD	0.7523	0.0651	0.6622	0.8547	-4.372	1.23e-05
2	2:43697482	43697482	G	ADD	0.6846	0.09671	0.5664	0.8275	-3.918	8.94e-05
2	2:43723977	43723977	C	ADD	0.7783	0.06421	0.6863	0.8827	-3.903	9.5e-05
2	2:43724910	43724910	C	ADD	0.7786	0.0642	0.6865	0.883	-3.898	9.71e-05
2	2:43733697	43733697	C	ADD	0.776	0.06424	0.6842	0.8802	-3.947	7.92e-05
2	2:43737063	43737063	T	ADD	0.7757	0.06419	0.684	0.8797	-3.956	7.61e-05
2	2:45184668	45184668	G	ADD	0.3904	0.2178	0.2548	0.5982	-4.319	1.57e-05
2	2:45202585	45202585	ATAGCAGC	ADD	2.302	0.2068	1.535	3.452	4.032	5.54e-05
2	2:45562814	45562814	C	ADD	1.581	0.1066	1.283	1.948	4.298	1.73e-05
2	2:46625781	46625781	G	ADD	0.7853	0.0606	0.6974	0.8844	-3.987	6.68e-05
2	2:46675442	46675442	A	ADD	2.373	0.2044	1.59	3.541	4.228	2.36e-05
2	2:46710344	46710344	A	ADD	2.386	0.2015	1.607	3.541	4.315	1.6e-05
2	2:51010023	51010023	C	ADD	0.4892	0.1757	0.3467	0.6903	-4.07	4.7e-05
2	2:51071997	51071997	A	ADD	1.323	0.0655	1.164	1.505	4.279	1.88e-05
2	2:51520914	51520914	A	ADD	2.189	0.1956	1.492	3.212	4.007	6.16e-05
2	2:51525220	51525220	G	ADD	0.5736	0.1401	0.4359	0.7549	-3.967	7.28e-05
2	2:51544133	51544133	T	ADD	0.7044	0.08517	0.5961	0.8324	-4.114	3.88e-05
2	2:51551625	51551625	G	ADD	0.5406	0.1373	0.4131	0.7075	-4.481	7.43e-06
2	2:51551906	51551906	C	ADD	0.5462	0.1364	0.4181	0.7135	-4.435	9.21e-06
2	2:51553166	51553166	C	ADD	0.5386	0.1364	0.4122	0.7036	-4.537	5.71e-06
2	2:51554288	51554288	G	ADD	0.5387	0.1357	0.4129	0.7028	-4.56	5.13e-06
2	2:51573226	51573226	G	ADD	1.375	0.07415	1.189	1.59	4.292	1.78e-05
2	2:51625664	51625664	TGATA	ADD	1.306	0.06826	1.143	1.493	3.916	9e-05
2	2:52502075	52502075	A	ADD	2.129	0.1712	1.522	2.978	4.413	1.02e-05
2	2:52581906	52581906	T	ADD	1.964	0.1481	1.47	2.626	4.56	5.13e-06
2	2:52673889	52673889	T	ADD	1.77	0.1367	1.354	2.314	4.177	2.96e-05
2	2:52724586	52724586	T	ADD	2.534	0.207	1.689	3.801	4.491	7.1e-06
2	2:52738189	52738189	A	ADD	1.226	0.05195	1.107	1.357	3.922	8.79e-05
2	2:55697585	55697585	GAAAAAAAAAA	ADD	1.228	0.05249	1.108	1.361	3.906	9.39e-05
2	2:55754484	55754484	T	ADD	0.4214	0.2028	0.2832	0.627	-4.262	2.03e-05
2	2:55768983	55768983	GTAGA	ADD	1.254	0.05473	1.126	1.396	4.131	3.62e-05
2	2:55769122	55769122	CTTCT	ADD	1.27	0.05473	1.141	1.414	4.37	1.24e-05
2	2:55855675	55855675	T	ADD	0.574	0.1302	0.4447	0.741	-4.262	2.03e-05
2	2:55895321	55895321	C	ADD	0.8097	0.0537	0.7288	0.8996	-3.931	8.47e-05
2	2:55896896	55896896	A	ADD	0.8065	0.05377	0.7259	0.8962	-3.999	6.36e-05
2	2:55897565	55897565	C	ADD	0.8071	0.05377	0.7264	0.8968	-3.985	6.75e-05
2	2:55898105	55898105	TA	ADD	0.8025	0.05381	0.7222	0.8917	-4.089	4.33e-05
2	2:55898929	55898929	G	ADD	0.7947	0.05389	0.715	0.8832	-4.265	2e-05
2	2:55899228	55899228	T	ADD	0.7948	0.05388	0.7152	0.8834	-4.262	2.03e-05
2	2:55900938	55900938	C	ADD	0.791	0.05391	0.7117	0.8792	-4.348	1.37e-05
2	2:55901317	55901317	C	ADD	0.7891	0.05394	0.7099	0.877	-4.392	1.12e-05
2	2:55901452	55901452	G	ADD	0.7856	0.05396	0.7067	0.8732	-4.473	7.72e-06
2	2:55902395	55902395	C	ADD	0.7856	0.05396	0.7067	0.8732	-4.473	7.72e-06
2	2:55902416	55902416	G	ADD	0.7839	0.05396	0.7052	0.8713	-4.513	6.4e-06
2	2:55902796	55902796	A	ADD	0.7865	0.05394	0.7076	0.8742	-4.453	8.47e-06
2	2:55903299	55903299	G	ADD	0.7823	0.05396	0.7038	0.8696	-4.55	5.37e-06
2	2:55903620	55903620	T	ADD	0.7841	0.05395	0.7054	0.8716	-4.508	6.54e-06
2	2:56528373	56528373	C	ADD	0.7375	0.07542	0.6361	0.855	-4.038	5.4e-05
2	2:62626331	62626331	C	ADD	1.707	0.1337	1.314	2.219	4	6.34e-05
2	2:64175548	64175548	G	ADD	1.312	0.06939	1.146	1.504	3.918	8.91e-05
2	2:66867422	66867422	T	ADD	1.853	0.1388	1.412	2.432	4.445	8.8e-06
2	2:67608838	67608838	T	ADD	1.521	0.1002	1.25	1.852	4.188	2.81e-05
2	2:68212291	68212291	C	ADD	0.6221	0.1199	0.4919	0.7868	-3.96	7.49e-05
2	2:68354898	68354898	C	ADD	0.8042	0.05311	0.7247	0.8925	-4.102	4.09e-05
2	2:68355211	68355211	T	ADD	0.8022	0.0531	0.7229	0.8902	-4.151	3.31e-05
2	2:68358341	68358341	T	ADD	0.8069	0.05303	0.7272	0.8953	-4.046	5.21e-05
2	2:68358653	68358653	T	ADD	0.8059	0.05305	0.7263	0.8942	-4.067	4.75e-05
2	2:68388132	68388132	T	ADD	0.813	0.05305	0.7327	0.902	-3.903	9.49e-05
[truncated: 7,841 more rows]
